# Supplementary material for: Large-Scaled Metabolic Profiling of Human Dermal Fibroblasts Derived from Pseudoxanthoma Elasticum Patients and Healthy Controls
Source: PLoS One. 2014 Sep 29;9(9):e108336. doi: 10.1371/journal.pone.0108336 (PMC4181624; doi:10.1371/journal.pone.0108336)
Supplement: Table S2 — Heat map: results metabolic profiling. (XLSX) [file pone.0108336.s006.xlsx]

## Sheet: Pathway Heat Map
	HDZ NRW, Institut für Laboratoriums- und Transfusionsmedizin ABCC6 role in PXE, primary human fibroblasts
	Heat map of statistically significant biochemicals profiled in this study.						Data normalization: Bradford protein concentration																statistical values
										Individual or Combined PXE Lines / Combined Control Lines (* Ctrl 2 excluded)								ABCC6 KD KD Control					Welch's Two-Sample t-Test																						Mean Values
	Pathway Sort Order	Super Pathway	Sub Pathway	Biochemical Name	Platform	Comp ID	KEGG	HMDB		PXE (All) Ctrl (All*)	PXE 1 Ctrl (All*)	PXE 2 Ctrl (All*)	PXE 3 Ctrl (All*)	PXE 4 Ctrl (All*)	PXE 5 Ctrl (All*)	PXE 6 Ctrl (All*)		siABCC6_1 siNK 1	siABCC6_2 siNK 2	siABCC6_3 siNK 3	siABCC6 (All) siNK (All)		PXE (All) / Ctrl (All, omit Ctrl 2)		PXE 1 / Ctrl (All, omit Ctrl 2)		PXE 2 / Ctrl (All, omit Ctrl 2)		PXE 3 / Ctrl (All, omit Ctrl 2)		PXE 4 / Ctrl (All, omit Ctrl 2)		PXE 5 / Ctrl (All, omit Ctrl 2)		PXE 6 / Ctrl (All, omit Ctrl 2)		siABCC6_1 / siNK 1		siABCC6_2 / siNK 2		siABCC6_3 / siNK 3		siABCC6 (All Lines) / siNK (All Lines)		Ctrl 1	Ctrl 2	Ctrl 3	Ctrl 4	Ctrl 5
																							p-value	q-value	p-value	q-value	p-value	q-value	p-value	q-value	p-value	q-value	p-value	q-value	p-value	q-value	p-value	q-value	p-value	q-value	p-value	q-value	p-value	q-value
	1	Amino Acid	Glycine, Serine and Threonine Metabolism	glycine	GC/MS	11777	C00037	HMDB00123		1.08	1.18	1.12	0.92	1.09	1.07	1.1		0.88	0.92	0.7	0.83		0.1617	0.1566	0.1015	0.1145	0.1676	0.204	0.6764	0.3893	0.2151	0.0962	0.3115	0.1255	0.1069	0.1013	0.4375	0.5557	0.4466	0.5642	0.0287	0.0718	0.0152	0.0897	1.1258	0.6387	0.7468	1.218	1.5837
	2			N-acetylglycine	GC/MS	27710		HMDB00532		1.44	1.38	1.35	1.36	1.41	1.95	1.17		0.72	1.06	0.95	0.91		1.5218e-05	0.0003	0.0263	0.0482	0.0089	0.0416	0.1412	0.1841	0.0122	0.0086	0.0082	0.0059	0.0099	0.0251	0.0169	0.0487	0.4695	0.5852	0.529	0.6401	0.1979	0.4056	0.9835	0.7862	0.8462	1.0473	1.015
	6			betaine	LC/MS pos	3141	C00719	HMDB00043		1.31	0.75	1.69	1.5	1.06	1.87	1.01		0.68	0.95	0.73	0.79		0.0089	0.0248	0.2417	0.2065	2.8389e-05	0.0004	0.0006	0.008	0.1054	0.0522	1.4755e-06	8.3507e-06	0.3312	0.2009	0.0095	0.0318	0.5812	0.6848	0.0479	0.1055	0.0031	0.0339	0.7718	5.2289	0.3861	1.1807	1.6902
	9			serine	GC/MS	1648	C00065	HMDB00187		1.14	1.03	1.12	0.91	1.49	1.14	1.15		1.43	1.3	0.99	1.25		0.0777	0.0989	0.7385	0.3939	0.1889	0.219	0.6359	0.376	0.0002	0.0003	0.1139	0.0563	0.0891	0.094	0.0158	0.0463	0.0437	0.0986	0.8147	0.8706	0.0146	0.0878	1.1478	0.6823	0.8323	1.1538	1.4725
	10			N-acetylserine	GC/MS	37076		HMDB02931		1.25	1.44	1.44	0.91	1.36	1.19	1.14		0.89	1.11	1.11	1.02		0.0099	0.0265	0.0212	0.0435	0.0166	0.0578	0.6889	0.3893	0.0092	0.007	0.1682	0.0767	0.2446	0.173	0.6031	0.7036	0.2885	0.4089	0.5846	0.6878	0.7588	0.8619	1.0191	0.5917	0.7978	0.9527	1.2355
	13			3-phosphoserine	GC/MS	543	C01005	HMDB00272		1.07	1.1	0.81	1.21	1.04	1.06	1.22		0.66	0.82	0.74	0.74		0.2945	0.217	0.1767	0.1726	0.2083	0.2309	0.3501	0.2654	0.2196	0.0971	0.4627	0.1733	0.1082	0.1013	0.0002	0.002	0.0427	0.097	0.0064	0.0238	0.0003	0.0064	1.0314	0.82	1.1074	0.7547	1.2855
	14			threonine	LC/MS pos	1284	C00188	HMDB00167		0.95	1.09	0.96	0.73	0.95	0.96	1.02		1.27	0.97	1.1	1.06		0.8189	0.3759	0.1878	0.1783	0.9867	0.5161	0.0112	0.0533	0.9342	0.2634	0.9533	0.2922	0.4411	0.2362	0.0542	0.1159	0.6316	0.7277	0.4426	0.5605	0.5828	0.7474	1.0247	0.7417	0.9593	1.1783	1.6719
	15			N-acetylthreonine	LC/MS neg	33939	C01118			1.02	0.93	1.29	0.42	0.86	1.07	1.58		1.1	1.31	0.55	1.11		0.8617	0.3852	0.7463	0.3956	0.1603	0.2008	1.4434e-06	4.1148e-05	0.4208	0.1515	0.3778	0.1488	0.0001	0.0009	0.6319	0.7279	0.0102	0.0335	6.3504e-05	0.001	0.8442	0.919	0.8558	1.3657	0.6695	0.9084	1.4128
	24		Alanine and Aspartate Metabolism	alanine	GC/MS	1126	C00041	HMDB00161		1.18	1.06	1.12	1.05	1.62	1.24	1.01		1.27	1.15	0.96	1.13		0.029	0.0518	0.4283	0.2955	0.1628	0.2008	0.729	0.3984	0.0008	0.0011	0.0234	0.0151	0.5677	0.2748	0.0691	0.1391	0.0878	0.1666	0.6543	0.7463	0.3222	0.5367	1.1839	0.7777	0.9511	1.0748	1.3181
	25			N-acetylalanine	LC/MS neg	1585	C02847	HMDB00766		1.08	1.02	1.25	0.79	1.3	1.01	1.09		0.77	1.12	1.06	0.98		0.2126	0.1842	0.6784	0.3816	0.0049	0.0286	0.146	0.1841	0.0038	0.0034	0.5251	0.1906	0.2447	0.173	0.4426	0.5605	0.6966	0.78	0.7674	0.8351	0.8817	0.9413	1.3856	0.7032	0.8639	0.9488	1.0772
	27			aspartate	GC/MS	15996	C00049	HMDB00191		1.15	1.09	1.31	1	1.36	1.07	1.09		1.26	0.84	0.67	0.99		0.0278	0.0508	0.1862	0.1783	0.0094	0.0417	0.9843	0.4731	2.6191e-05	6.0098e-05	0.3984	0.1536	0.0706	0.0843	0.3476	0.4702	0.3514	0.474	0.0358	0.0848	0.69	0.8123	1.0435	0.9271	0.6731	1.0416	1.2204
	29			asparagine	GC/MS	512	C00152	HMDB00168		1.17	0.69	0.85	1.29	2.66	0.58	0.97		0.7	0.94	0.73	0.79		0.18	0.1679	0.9673	0.4584	0.6563	0.4171	0.2181	0.2156	0.0013	0.0015	0.4884	0.1799	0.2695	0.178	0.0139	0.042	0.5643	0.6704	0.0422	0.0962	0.0048	0.0444	2.1119	0.7748	0.9745	2.7889	0.6593
	31			N-acetylaspartate (NAA)	LC/MS pos	22185	C01042	HMDB00812		0.12	0.06	0.17	0.13	0.12	0.06	0.2		0.98	0.94	0.86	0.92		0.0327	0.0564	0.0027	0.0102	0.281	0.2669	0.1837	0.1991	0.1301	0.0633	0.0027	0.0026	0.4672	0.2473	0.7928	0.8543	0.5134	0.6257	0.1523	0.2529	0.1765	0.3796	0.1348	0.1088	6.4854	0.25	0.2236
	36		Glutamate Metabolism	glutamate	LC/MS pos	57	C00025	HMDB00148		1	1.13	1.07	0.8	0.95	1.01	1.01		0.77	2.15	0.85	0.84		0.8166	0.3759	0.0284	0.0512	0.4784	0.3507	0.0446	0.1004	0.671	0.2043	0.6896	0.231	0.6102	0.2869	0.6344	0.7299	0.4044	0.5241	0.6549	0.7468	0.9785	0.988	1.0195	0.9182	0.7946	1.1537	1.4106
	37			glutamine	LC/MS pos	53	C00064	HMDB00641		0.95	1.28	1.05	0.72	0.69	1.01	0.96		1.12	0.9	0.8	0.94		0.7128	0.3477	0.0044	0.014	0.3904	0.316	0.0254	0.0789	0.0028	0.0026	0.4514	0.1697	0.8774	0.3626	0.2089	0.3203	0.0659	0.1341	0.0095	0.0317	0.2863	0.5016	1.0127	0.6794	0.8929	1.2662	1.7198
	38			N-acetylglutamate	LC/MS pos	15720	C00624	HMDB01138		1.04	0.87	1.23	0.68	1.59	0.98	0.88		0.96	1.02	0.79	0.91		0.8737	0.3891	0.3608	0.2666	0.3448	0.2998	0.0389	0.0899	2.8509e-10	9.3764e-09	0.746	0.2442	0.3477	0.2089	0.6234	0.7205	0.9989	0.9994	0.0429	0.0973	0.4418	0.6394	0.9446	0.6283	0.9958	0.9136	1.0819
	40			N-acetyl-aspartyl-glutamate (NAAG)	LC/MS pos	35665	C12270	HMDB01067		0.19	0.3	0.26	0.12	0.12	0.12	0.22		0.78	0.82	0.74	0.78		0.017	0.0371	0.3259	0.2473	0.2591	0.2605	0.0025	0.0192	0.0025	0.0024	0.0025	0.0026	0.1776	0.1351	0.0046	0.0187	0.105	0.1903	0.0415	0.0948	0.008	0.0597	0.2432	0.2947	3.4727	0.315	0.2597
	41			gamma-aminobutyrate (GABA)	GC/MS	1416	C00334	HMDB00112		0.82	1.03	1.52	0.63	0.61	0.5	0.64		1.33	0.88	0.86	0.96		0.1961	0.1732	0.3647	0.2671	0.0032	0.0202	0.0455	0.1011	0.0055	0.0045	0.0057	0.0047	0.0628	0.0785	0.1861	0.2937	0.6765	0.7637	0.1143	0.203	0.9223	0.9644	2.1568	0.5157	0.5256	1.4438	1.5754
	46			glutamate, gamma-methyl ester	LC/MS pos	33487				1.07	1.16	1.09	1.19	0.8	1.28	0.9		1.19	1.36	0.72	1.08		0.4748	0.2732	0.3257	0.2473	0.3954	0.3173	0.6405	0.3765	0.0816	0.0424	0.261	0.1084	0.5656	0.2747	0.1629	0.266	0.1406	0.2378	0.0836	0.1606	0.6275	0.7741	1.3817	0.4278	1.249	1.1271	0.9867
	50		Histidine Metabolism	histidine	LC/MS neg	59	C00135	HMDB00177		1.21	1	1.09	1.06	1.54	1.54	1.07		0.9	1	0.33	0.86		0.0053	0.0173	0.9273	0.4514	0.2416	0.252	0.6094	0.3692	0.0011	0.0013	0.0004	0.0007	0.2183	0.1591	0.7634	0.8321			0.1788	0.2851	0.6233	0.7726	1.0438	1.162	0.9024	0.888	1.0913
	69		Lysine Metabolism	lysine	LC/MS pos	1301	C00047	HMDB00182		1.16	1.18	1.13	0.87	1.5	1.38	0.91		0.55	0.79	0.74	0.71		0.0366	0.0603	0.0806	0.1004	0.1488	0.1951	0.3275	0.2605	0.0002	0.0004	0.0031	0.003	0.526	0.261	0.0003	0.0026	0.1091	0.1958	0.0093	0.0311	0.0066	0.0542	1.1165	0.8939	0.9321	1.0242	1.4269
	75			2-aminoadipate	GC/MS	6146	C00956	HMDB00510		1.01	1.04	1.02	0.22	2.48	0.12	1.15		0.67	0.82	0.71	0.74		0.7971	0.3753	0.0407	0.0635	0.0616	0.1195	0.0018	0.017	3.4896e-06	1.2297e-05	6.2183e-07	4.4578e-06	0.039	0.0609	0.0008	0.0056	0.0664	0.135	0.0073	0.026	0.0009	0.0145	1.823	0.1197	0.206	5.2884	2.9278
	87			5-aminovalerate	LC/MS pos	18319	C00431	HMDB03355		1.34	1.58	1.43	0.98	1.48	1.4	1.17		0.74	0.71	0.76	0.76		0.0004	0.0042	1.0028e-05	0.0002	0.0023	0.0182	0.6505	0.3811	1.0738e-05	2.7881e-05	0.0002	0.0004	0.0285	0.0491	0.2251	0.339	0.1587	0.2609	0.0419	0.0957	0.4486	0.6439	0.6285	1.0216	0.7484	0.8499	1.4312
	91		Phenylalanine and Tyrosine Metabolism	phenylalanine	LC/MS pos	64	C00079	HMDB00159		1.06	1.01	1.04	0.89	1.14	1.14	1.14		0.82	0.94	0.8	0.86		0.255	0.2015	0.7837	0.4102	0.7033	0.4353	0.3042	0.2576	0.0218	0.0141	0.2493	0.1055	0.1105	0.1015	0.032	0.0781	0.3324	0.4547	0.044	0.0991	0.0134	0.0824	0.997	0.8093	1.0438	1.0351	1.1939
	102			phenylacetylglycine	LC/MS neg	33945	C05598	HMDB00821		0.81	1.28	1.08	0.56	0.49	0.47	0.96		0.75	0.92	0.77	0.81		0.0874	0.1051	0.0044	0.014	0.5393	0.3719	0.0233	0.075	0.0017	0.0018	3.6222e-05	8.6558e-05	0.779	0.3434	0.019	0.0528	0.2703	0.389	0.024	0.0629	0.001	0.0154	0.9121	0.7594	0.5199	0.7697	1.1049
	104			tyrosine	LC/MS pos	1299	C00082	HMDB00158		1.06	1.05	1.03	0.86	1.21	1.08	1.1		0.93	0.7	0.68	0.77		0.2947	0.217	0.5902	0.3677	0.5167	0.3672	0.3275	0.2605	0.0014	0.0016	0.2075	0.0896	0.1213	0.1072	0.4561	0.5729	0.0398	0.0918	0.0066	0.0243	0.0229	0.1128	1.0207	0.7596	0.9303	1.0566	1.2534
	114			3-(4-hydroxyphenyl)lactate	LC/MS neg	32197	C03672	HMDB00755		0.75	0.75	0.74	0.82	0.6	0.47	1.14		0.81	0.88	0.84	0.84		0.0016	0.0091	0.1054	0.1179	0.0538	0.1079	0.1812	0.1991	0.0141	0.0097	1.9399e-05	5.6379e-05	0.2279	0.1635	0.246	0.3626	0.4586	0.5752	0.0998	0.1834	0.0633	0.2056	0.9628	0.4882	0.8048	1.2496	1.6597
	174		Tryptophan Metabolism	tryptophan	LC/MS pos	54	C00078	HMDB00929		1.05	1.02	1.05	0.92	1.13	1.03	1.13		0.88	0.79	1.35	1		0.3728	0.2434	0.8838	0.4374	0.3978	0.3179	0.5168	0.3347	0.069	0.037	0.6975	0.2326	0.0559	0.0743	0.2614	0.3795	0.4369	0.5551	0.1049	0.1902	0.9862	0.9905	1.0271	0.775	0.9681	0.9945	1.1697
	184			kynurenine	LC/MS pos	15140	C00328	HMDB00684		0.91	0.51	1.57	0.98	0.44	1.08	0.91		0.83	0.88	0.79	0.83		0.5995	0.3148	0.0858	0.103	0.0004	0.0052	0.2919	0.2576	0.0301	0.0186	0.1276	0.0618	0.252	0.1731	0.0481	0.1058	0.1055	0.191	0.0066	0.0244	0.0006	0.0109	0.8521	0.5263	0.5711	0.9551	2.3145
	212			C-glycosyltryptophan*	LC/MS pos	32675				0.78	0.79	0.7	0.9	0.31	0.89	1.12		0.77	0.85	0.84	0.83		0.0016	0.0091	0.0231	0.0444	0.0099	0.0421	0.3987	0.2902	9.12e-13	8.9943e-11	0.198	0.0862	0.0184	0.0383	0.0242	0.0633	0.0441	0.0993	0.0324	0.0788	0.0032	0.0345	0.9136	0.998	0.8652	1.0801	1.1928
	215		Leucine, Isoleucine and Valine Metabolism	leucine	LC/MS pos	60	C00123	HMDB00687		1.07	0.99	1	0.85	1.31	1.16	1.13		0.84	0.88	0.77	0.83		0.2393	0.1954	0.9143	0.4464	0.7086	0.4353	0.2719	0.2474	0.0013	0.0015	0.1722	0.0781	0.0982	0.0973	0.1977	0.3075	0.0764	0.15	0.0671	0.1361	0.0107	0.0718	1.0478	0.7649	0.9955	1.0376	1.2532
	223			isovalerylcarnitine	LC/MS pos	34407		HMDB00688		1.48	1.38	1.12	1.46	0.73	2.16	2.05		0.78	0.9	0.71	0.8		0.0008	0.0061	0.0021	0.0085	0.0421	0.0911	0.0212	0.0739	0.1807	0.0841	8.1516e-07	5.1563e-06	1.8976e-05	0.0003	0.0159	0.0466	0.2123	0.3242	0.0006	0.0047	0.0008	0.013	0.8012	0.9246	0.5384	0.5965	2.1407
	243			isoleucine	LC/MS pos	1125	C00407	HMDB00172		1.04	1.05	1.09	0.91	1.05	0.97	1.18		0.68	0.89	0.77	0.78		0.4289	0.2584	0.6003	0.3712	0.3517	0.3018	0.3699	0.2763	0.2086	0.094	0.7528	0.2443	0.1169	0.1054	0.0047	0.019	0.2579	0.3757	0.0466	0.1033	0.0011	0.0164	0.9848	0.8048	0.9838	1.0276	1.1625
	246			2-methylbutyrylcarnitine (C5)	LC/MS pos	35431		HMDB00378		1.19	1.07	0.88	0.95	0.63	1.62	1.97		0.72	0.99	0.7	0.85		0.041	0.0649	0.048	0.0703	0.6161	0.4054	0.2671	0.2457	0.1166	0.0573	0.0002	0.0003	2.768e-06	6.5208e-05	0.0435	0.0983	0.9409	0.9605	0.0104	0.0338	0.2288	0.4365	0.7705	1.7686	0.4053	0.6396	2.4957
	254			valine	LC/MS pos	1649	C00183	HMDB00883		1.06	1.04	1	0.84	1.26	1.16	1.04		0.8	1.03	0.82	0.95		0.3499	0.2335	0.6681	0.3788	0.8658	0.4885	0.2577	0.2422	0.0006	0.0009	0.1857	0.0825	0.3673	0.211	0.2052	0.3159	0.7732	0.8394	0.1186	0.2088	0.7077	0.8226	1.2017	0.8205	0.9366	1.0883	1.1752
	258			isobutyrylcarnitine	LC/MS pos	33441		HMDB00736		1.26	1.21	1.1	1.18	0.78	1.63	1.64		0.95	1.02	0.62	0.84		0.0084	0.0245	0.0308	0.0541	0.1023	0.1612	0.0989	0.1547	0.2082	0.094	6.2548e-05	0.0001	9.9472e-05	0.0008	0.7598	0.8297	0.8512	0.8974	0.0037	0.016	0.2529	0.4679	0.7306	1.2683	0.5428	0.6837	1.7673
	264		Methionine, Cysteine, SAM and Taurine Metabolism	methionine	LC/MS pos	1302	C00073	HMDB00696		1.12	1.04	1.11	0.9	1.28	1.26	1.1		0.98	1.56	1.05	1.13		0.0599	0.0815	0.5298	0.3431	0.2611	0.2605	0.486	0.3222	8.0185e-05	0.0002	0.0024	0.0026	0.251	0.1731	0.8883	0.9243	0.0029	0.0135	0.7046	0.7867	0.1358	0.3288	1.0198	0.8147	0.9138	1.0188	1.2548
	265			N-acetylmethionine	LC/MS neg	1589	C02712	HMDB11745		1.27	1.2	1.16	1.04	1.86	1.44	0.93		1.22	1.63	1.02	1.4		0.0034	0.0129	0.0126	0.0313	0.0635	0.1219	0.7601	0.4063	3.6362e-06	1.2371e-05	0.0004	0.0006	0.6487	0.2996	0.2309	0.3457	0.0244	0.0636	0.8943	0.9284	0.3897	0.5995	1.146	0.7709	0.9043	1.0717	1.0965
	266			N-formylmethionine	LC/MS neg	2829	C03145	HMDB01015		0.84	0.68	1	0.68	0.92	0.84	0.91		0.82	0.95	0.85	0.88		0.0282	0.051	0.003	0.0112	0.9619	0.5131	0.0291	0.079	0.5459	0.1829	0.1495	0.0708	0.5458	0.267	0.0537	0.1151	0.5768	0.6809	0.2114	0.323	0.052	0.1776	1.1899	0.8343	1.0077	1.0858	0.9759
	272			S-adenosylhomocysteine (SAH)	LC/MS neg	15948	C00021	HMDB00939		1.1	1.09	0.91	1.21	1.14	1.11	1.11		1.17	1.09	0.75	1		0.0832	0.1033	0.4405	0.299	0.3291	0.2918	0.3242	0.2605	0.0699	0.0373	0.0067	0.0052	0.1623	0.1301	0.1728	0.2781	0.4366	0.5548	0.0069	0.025	0.7971	0.8922	0.9767	0.9438	1.0184	0.8685	1.2057
	273			homocysteine	GC/MS	40266	C00155	HMDB00742		1.2	1.18	1.32	1.54	1.23	0.82	1.09		0.96	1.2	0.84	1.12		0.0528	0.0792	0.2312	0.2	0.0494	0.1033	0.0605	0.1176	0.1081	0.0533	0.3042	0.123	0.4522	0.2403	0.9378	0.9584	0.6088	0.7083	0.3325	0.4547	0.9863	0.9905	0.9376	0.7469	1.0249	0.9636	0.9742
	276			cystathionine	GC/MS	15705	C02291	HMDB00099		0.93	0.93	0.76	0.96	1.06	0.95	0.93		0.96	0.8	0.44	0.81		0.251	0.2	0.5889	0.3677	0.012	0.0484	0.7089	0.3928	0.468	0.162	0.7026	0.2332	0.5731	0.2756	0.7311	0.8082	0.0812	0.1571	0.0026	0.0125	0.295	0.5114	1.1937	0.9804	0.9027	0.9721	1.3387
	281			cysteine	GC/MS	31453	C00097	HMDB00574		1.05	0.77	0.97	0.99	0.83	1.59	1.17		0.75	1.09	0.9	0.91		0.5548	0.3001	0.0864	0.103	0.9755	0.5131	0.9627	0.4731	0.2724	0.1127	0.0025	0.0026	0.0556	0.0743	0.0233	0.0614	0.1751	0.2808	0.2602	0.3782	0.1649	0.3663	1.1863	0.4126	0.8354	0.9269	1.5579
	289			cysteine sulfinic acid	GC/MS	37443	C00606	HMDB00996		0.74	0.75	0.52	0.83	0.09	0.96	1.3		0.72	0.92	0.71	0.79		0.742	0.3595	0.5887	0.3677	0.4226	0.3276	0.374	0.2764	3.6762e-08	3.0227e-07	0.0913	0.0472	0.0057	0.0172	0.0114	0.0363	0.2741	0.3931	0.0067	0.0246	0.0015	0.0213	0.9307	1.5538	0.9073	0.4967	2.3058
	290			hypotaurine	GC/MS	590	C00519	HMDB00965		0.6	0.85	0.53	0.41	0.32	0.62	0.85		0.74	0.9	0.8	0.81		0.1326	0.1346	0.4682	0.3152	0.1052	0.1632	0.0077	0.0424	6.1412e-05	0.0001	0.408	0.1561	0.376	0.2118	0.0357	0.0845	0.3281	0.4504	0.053	0.1139	0.0027	0.0308	0.7251	1.9773	1.4987	0.4755	3.9542
	291			taurine	LC/MS pos	32975	C00245	HMDB00251		0.96	1.3	1.1	0.63	0.31	1.61	0.78		0.79	0.88	0.99	0.88		0.2614	0.2034	0.0041	0.0137	0.0251	0.0689	0.9277	0.4667	0.0021	0.0021	0.0002	0.0004	0.3528	0.209	0.3088	0.4302	0.3809	0.5015	0.8263	0.8792	0.2092	0.4172	0.4642	0.7732	0.6634	0.1555	2.6993
	297		Urea cycle; Arginine and Proline Metabolism	arginine	LC/MS pos	1638	C00062	HMDB00517		1.08	1.14	0.98	0.74	1.26	1.39	0.99		0.57	0.83	0.59	0.66		0.2232	0.1881	0.0598	0.0818	0.9716	0.5131	0.0233	0.075	0.0082	0.0065	0.0012	0.0015	0.7481	0.3343	0.0021	0.0108	0.287	0.4074	0.0005	0.0041	1.9591e-05	0.001	0.9739	0.9714	0.9602	0.9988	1.5045
	299			ornithine	GC/MS	1493	C00077	HMDB03374		0.87	0.93	1.07	0.78	0.56	0.88	0.99		0.64	0.82	0.71	0.73		0.1872	0.1724	0.7766	0.4078	0.251	0.2568	0.1463	0.1841	0.0025	0.0024	0.5405	0.1944	0.5393	0.2647	0.0005	0.0039	0.0849	0.1624	0.0266	0.0679	0.015	0.0889	1.244	0.7602	0.9519	1.532	1.9676
	300			proline	LC/MS pos	1898	C00148	HMDB00162		1.14	1.14	1.16	0.84	1.5	1.16	1.03		0.94	1.01	0.83	0.93		0.0637	0.0847	0.1713	0.1703	0.0393	0.0892	0.3156	0.2583	0.0016	0.0018	0.1049	0.053	0.4318	0.2326	0.9186	0.9454	0.8347	0.8856	0.1427	0.2404	0.5583	0.7255	1.2742	0.7659	0.8993	1.1581	1.3467
	302			argininosuccinate	GC/MS	15497	C03406	HMDB00052		0.95	1.16	1.53	0.4	0.96	0.98	0.68		0.69	0.81	0.63	0.71		0.9536	0.4127	0.4085	0.2878	0.2528	0.2572	0.0005	0.0074	0.6453	0.2009	0.9602	0.2933	0.3643	0.2102	0.0031	0.0141	0.0298	0.074	0.0002	0.002	2.3341e-07	2.9282e-05	0.7875	0.441	0.6736	1.1783	1.3973
	308			dimethylarginine (SDMA + ADMA)	LC/MS pos	36808	C03626	HMDB01539		1.47	1.46	1.34	0.9	2.64	1.61	0.87		1.58	1.04	0.9	1.17		0.002	0.0093	0.0091	0.0245	0.0033	0.0202	0.7289	0.3984	2.0255e-09	3.3309e-08	0.002	0.0022	0.5386	0.2647	0.0031	0.014	0.1868	0.2946	0.3657	0.4884	0.5227	0.6987	1.401	0.6667	0.8568	1.2483	1.1897
	318			trans-4-hydroxyproline	GC/MS	1366	C01157	HMDB00725		1.19	1.25	1.32	1.18	1.09	1.08	1.21		0.8	1.11	0.98	0.95		0.0114	0.0294	0.0395	0.063	0.0669	0.1271	0.3507	0.2654	0.0566	0.0308	0.4768	0.178	0.0707	0.0843	0.19	0.2986	0.3573	0.48	0.7757	0.8411	0.6155	0.7679	0.8822	0.7904	1.0094	1.109	1.1787
	320			pro-hydroxy-pro	LC/MS pos	35127		HMDB06695		1.08	1.1	1.1	1.17	0.93	0.72	1.44		1.63	0.66	0.92	1.05		0.2668	0.2055	0.1373	0.1415	0.2362	0.2513	0.215	0.215	0.6954	0.2105	0.003	0.0029	5.8105e-05	0.0006	0.2395	0.3554	0.3739	0.4945	0.6927	0.7769	0.7899	0.8874	0.9883	0.8492	1.1619	1.5927	0.9906
	324		Creatine Metabolism	creatine	LC/MS pos	27718	C00300	HMDB00064		0.97	1.16	0.86	0.87	0.45	1.11	1.4		0.84	0.73	0.57	0.73		0.809	0.3759	0.0502	0.0717	0.3434	0.2998	0.4518	0.3073	3.1337e-09	4.417e-08	0.1106	0.0551	6.3447e-05	0.0006	0.0286	0.0717	0.0186	0.0519	0.0008	0.0056	0.0064	0.0538	0.7428	0.9775	0.9037	0.7996	1.7134
	334		Polyamine Metabolism	putrescine	GC/MS	1408	C00134	HMDB01414		0.57	0.37	0.74	0.18	0.37	0.27	1.48		1.16	0.97	0.79	1		0.0018	0.0093	0.0196	0.0423	0.511	0.3648	2.5077e-07	1.4298e-05	0.0018	0.002	0.001	0.0013	0.0007	0.0034	0.3757	0.4964	0.8233	0.8771	0.1098	0.1968	0.748	0.8538	0.627	0.2327	1.1706	1.4299	2.673
	336			spermidine	LC/MS pos	485	C00315	HMDB01257		0.86	0.9	1.05	0.45	0.72	0.94	1.11		1.36	0.51	0.5	0.87		0.0916	0.1063	0.5581	0.3555	0.7383	0.4449	0.0009	0.0094	0.0377	0.0227	0.819	0.259	0.1782	0.1351	0.1491	0.2487	0.0035	0.0154	0.0008	0.0057	0.0999	0.2714	0.8127	0.9678	0.9205	1.3966	1.6137
	337			5-methylthioadenosine (MTA)	LC/MS pos	1419	C00170	HMDB01173		0.89	0.95	1.02	0.87	0.86	0.78	0.86		0.92	1.09	0.67	0.92		0.2073	0.1821	0.8855	0.4374	0.6296	0.4099	0.3433	0.2633	0.1411	0.0679	0.0152	0.0101	0.1877	0.1404	0.5393	0.6489	0.4991	0.6124	0.0982	0.1812	0.3497	0.5632	1.0071	0.7113	1.0919	1.3901	1.5787
	346		Guanidino and Acetamido Metabolism	4-guanidinobutanoate	LC/MS pos	15681	C01035	HMDB03464		1.18	2.08	1.25	1.05	0.94	0.84	0.91		1.16	0.65	0.96	0.85		0.1153	0.1246	2.5466e-05	0.0004	0.0083	0.0396	0.1752	0.1984	0.8542	0.2472	0.5263	0.1906	0.9904	0.3921	0.734	0.8105	0.0356	0.0843	0.8908	0.9259	0.604	0.7585	0.678	1.3078	0.4672	0.7134	1.4429
	348		Glutathione Metabolism	glutathione, reduced (GSH)	LC/MS pos	2127	C00051	HMDB00125		1.08	1.51	1.18	0.93	1.19	0.79	0.9		1.01	0.88	0.86	0.93		0.2804	0.2107	0.0001	0.0011	0.1242	0.1778	0.5442	0.3435	0.0002	0.0004	0.0095	0.0066	0.1891	0.1404	0.9559	0.9707	0.019	0.0529	0.0673	0.1364	0.341	0.5541	0.8137	0.8675	1.0252	0.8513	1.1078
	349			glutathione, oxidized (GSSG)	LC/MS pos	27727	C00127	HMDB03337		1.01	2.03	0.88	0.64	1.05	0.53	0.92		0.95	0.93	0.86	0.92		0.8235	0.3759	6.4842e-05	0.0006	0.6147	0.4054	0.034	0.083	0.1706	0.0805	8.1936e-05	0.0002	0.8203	0.3557	0.4326	0.5509	0.3063	0.4277	0.1448	0.2431	0.1695	0.3707	0.7717	0.8381	1.2231	0.8524	1.4189
	351			cysteine-glutathione disulfide	LC/MS pos	35159		HMDB00656		0.85	0.95	0.67	0.73	0.61	1	1.11		0.89	0.86	0.75	0.85		0.0319	0.0556	0.8073	0.4177	0.0013	0.0118	0.0313	0.0807	1.4995e-05	3.6989e-05	0.7456	0.2442	0.0351	0.057	0.6334	0.7292	0.2134	0.3254	0.0581	0.122	0.1936	0.4006	0.8561	0.7282	0.9612	0.7888	1.4715
	354			cysteinylglycine	GC/MS	35637	C01419	HMDB00078		1.19	1.6	1.26	1.27	1.32	0.84	0.88		0.84	0.97	0.84	0.88		0.0753	0.0975	0.0257	0.0478	0.0938	0.1493	0.2938	0.2576	0.0094	0.007	0.3396	0.1358	0.3116	0.1932	0.149	0.2486	0.6813	0.7676	0.0659	0.1342	0.0214	0.1079	0.9003	0.7059	0.8864	0.8553	1.2194
	356			5-oxoproline	LC/MS neg	1494	C01879	HMDB00267		0.93	1.01	0.99	0.85	0.75	1.02	0.98		0.72	0.97	0.98	0.88		0.135	0.1351	0.9595	0.4584	0.9732	0.5131	0.0853	0.1417	0.0003	0.0004	0.5967	0.2083	0.8543	0.3594	0.0169	0.0487	0.8107	0.8674	0.6942	0.7781	0.3741	0.584	0.8527	0.5171	1.129	1.0696	1.0906
	364	Peptide	Gamma-glutamyl Amino Acid	gamma-glutamylglutamate	LC/MS pos	36738	C05282	HMDB11737		0.9	0.91	1.11	0.55	0.43	1.55	0.84		0.77	1.09	0.68	0.85		0.5322	0.2911	0.8441	0.4232	0.0872	0.1425	0.0009	0.0094	1.1274e-06	4.8362e-06	1.8089e-05	5.6379e-05	0.588	0.2793	0.1249	0.2173	0.5165	0.6285	0.0324	0.0787	0.07	0.2184	1.0447	0.6554	0.6041	1.3863	2.487
	365			gamma-glutamylglutamine	LC/MS pos	2730	C05283	HMDB11738		0.75	0.38	0.81	0.33	0.26	1.95	0.77		0.56	1.09	0.91	0.83		0.0382	0.0611	2.0979e-05	0.0004	0.7458	0.4472	6.1151e-05	0.0012	8.7346e-06	2.5347e-05	5.3655e-06	2.1369e-05	0.4982	0.2533	0.0036	0.0156	0.4941	0.6077	0.441	0.5591	0.1488	0.3451	1.7435	0.405	0.6097	1.3184	3.3301
	368			gamma-glutamylisoleucine*	LC/MS pos	34456		HMDB11170		1.08	0.81	1.06	0.78	1.91	0.87	1.07		0.62	0.94	0.77	0.78		0.4231	0.2584	0.3719	0.27	0.5471	0.3746	0.265	0.2457	3.8705e-07	2.0099e-06	0.6338	0.2171	0.1651	0.1301	0.0007	0.0052	0.4574	0.574	0.0235	0.0619	0.0023	0.028	1.1611	0.8045	0.6404	1.4296	0.9938
	372			gamma-glutamylphenylalanine	LC/MS pos	33422		HMDB00594		0.92	1.24	1.14	0.81	0.56	0.77	1.01		0.99	0.84	0.7	0.86		0.3159	0.2268	0.0053	0.0157	0.2894	0.2719	0.3036	0.2576	0.0023	0.0023	0.1513	0.0713	0.9148	0.3748	0.898	0.931	0.4598	0.5762	0.0222	0.0593	0.261	0.476	0.7771	1.1072	0.9268	0.8933	1.3456
	373			gamma-glutamylthreonine*	LC/MS pos	33364				0.87	0.7	0.91	0.75	1.14	0.94	0.79		0.82	1.11	0.74	0.91		0.148	0.1472	0.0872	0.103	0.6254	0.4086	0.1931	0.2038	0.0911	0.0463	0.7542	0.2443	0.0158	0.0338	0.1316	0.2261	0.5437	0.6529	0.0762	0.1497	0.3414	0.5542	0.9889	0.7779	0.8822	1.5524	1.5337
	376			gamma-glutamylvaline	LC/MS pos	32393		HMDB11172		1.31	0.9	1.31	0.91	2.76	1.09	0.88		0.68	0.97	0.62	0.79		0.1024	0.1131	0.6483	0.3729	0.0355	0.0826	0.5844	0.357	4.64e-12	2.2892e-10	0.2946	0.1201	0.4902	0.2529	0.0659	0.1341	0.7937	0.855	0.0497	0.1083	0.1224	0.3108	1.2048	0.7375	0.6358	1.4773	0.9914
	395		Dipeptide	alanylphenylalanine	LC/MS neg	38679				1.08	0.65	0.65	1	1.21	2.03	0.93		0.77	1.06	0.66	0.86		0.8459	0.3804	0.1501	0.1519	0.1478	0.1951	0.9207	0.4646	0.1314	0.0635	1.9158e-05	5.6379e-05	0.8353	0.3584	0.0604	0.1256	0.5053	0.6181	0.0203	0.0556	0.1437	0.3389	0.6121	1.0837	1.215	0.7248	0.9785
	398			alanylthreonine	LC/MS neg	37085				1.15	0.64	0.81	0.38	0.92	2.88	1.28		0.45	0.86	0.62	0.75		0.987	0.4175	0.0382	0.0619	0.3885	0.316	4.0596e-07	1.736e-05	0.7825	0.2305	2.2018e-07	2.1524e-06	0.0098	0.0251	0.0123	0.0384	0.2126	0.3245	0.0112	0.0358	0.1256	0.3146	0.8765	1.7742	0.8573	1.6841	1.5745
	423			arginylproline	LC/MS pos	41394				1.54	1.36	1.67	1.2	2.13	1.97	0.9		0.54	1	0.52	0.75		0.0002	0.0023	0.0831	0.1024	0.0027	0.0202	0.1634	0.1901	3.1129e-07	1.7063e-06	4.6919e-06	1.9405e-05	0.7498	0.3343	0.0834	0.1603	0.9014	0.9332	0.0382	0.089	0.0957	0.2651	0.9687	0.7982	0.8484	1.435	0.9754
	428			asparagylisoleucine	LC/MS pos	42976				0.83	0.8	0.81	0.52	0.95	1.12	0.81		0.8	1.1	0.78	0.94		0.0944	0.1066	0.4061	0.2873	0.3824	0.316	0.0316	0.0807	0.7645	0.2265	0.5321	0.192	0.4181	0.2275	0.0227	0.0601	0.5734	0.6783	0.466	0.5819	0.608	0.7611	0.9244	1.1231	1.2355	0.9035	1.0653
	429			asparagylleucine	LC/MS pos	42980				0.84	0.58	0.73	0.72	0.79	1.35	0.89		0.65	0.99	0.81	0.83		0.2806	0.2107	0.0002	0.0016	0.263	0.2605	0.1154	0.1645	0.2017	0.0922	0.01	0.0069	0.8272	0.3576	0.0035	0.0154	0.912	0.9411	0.0315	0.0772	0.271	0.4862	1.1412	1.306	1.5369	0.6523	1.6431
	432			aspartate-glutamate	LC/MS pos	37461				1.01	0.86	0.96	0.79	1.28	1.04	1.13		0.62	0.79	0.63	0.69		0.6254	0.3234	0.4909	0.3227	0.9048	0.4997	0.2537	0.2415	0.2358	0.1025	0.3813	0.1496	0.082	0.0878	0.0004	0.0035	0.1476	0.2467	0.0088	0.0298	0.0003	0.0073	1.5574	0.9811	0.9047	0.8278	1.2951
	434			aspartylaspartate	GC/MS	40671				1.04	0.75	0.93	1	1.83	0.9	0.8		0.93	1.35	1.39	1.19		0.9683	0.4155	0.2837	0.2288	0.8104	0.4699	0.7283	0.3984	0.0131	0.0091	0.5963	0.2083	0.407	0.2265	0.5917	0.6939	0.4039	0.5237	0.2232	0.3369	0.3239	0.5374	1.6541	0.8291	1.0254	1.0002	1.1647
	435			aspartylglycine	GC/MS	41519				1.19	1.14	1.04	1.11	1.22	1.29	1.31		0.58	1.13	0.85	0.87		0.0149	0.0356	0.2529	0.2101	0.4136	0.3263	0.495	0.3269	0.0786	0.0416	0.0128	0.0087	0.001	0.005	0.007	0.0253	0.2861	0.4063	0.2472	0.3639	0.2103	0.4181	1.1027	0.813	0.6892	0.7831	1.363
	436			aspartylleucine	LC/MS pos	40068				1.03	0.73	0.91	0.74	1.26	1.35	1.18		0.85	1.1	0.8	0.91		0.4509	0.2635	0.2257	0.1973	0.8844	0.4945	0.2937	0.2576	0.0287	0.0178	0.006	0.0049	0.1648	0.1301	0.3122	0.4338	0.4769	0.5918	0.2111	0.3228	0.4036	0.6093	1.3192	1.195	1.0646	0.7411	1.4375
	438			aspartylphenylalanine	LC/MS pos	22175		HMDB00706		1.02	0.69	0.79	0.73	1.21	1.41	1.32		0.64	1.56	0.89	1.03		0.5306	0.2911	0.1684	0.1694	0.4258	0.3276	0.2882	0.2576	0.0211	0.0138	0.0036	0.0033	0.2033	0.1496	0.1419	0.2395	0.0484	0.1063	0.4871	0.6013	0.8152	0.904	1.3317	1.3273	1.2331	0.6162	1.3469
	440			aspartylvaline	LC/MS pos	41373				1.35	0.95	1.12	0.87	1.81	2.36	1.02		0.67	1.01	0.77	0.82		0.0161	0.0361	0.7694	0.4065	0.0402	0.0901	0.8938	0.455	2.9574e-05	6.4843e-05	7.2672e-07	4.8842e-06	0.3746	0.2118	0.0038	0.0163	0.9684	0.9793	0.0329	0.0796	0.0186	0.0986	1.3286	1.3736	1.045	0.6799	1.2741
	446			cyclo(gly-phe)	GC/MS	37102				1.35	1.26	1.12	1.05	2.18	1.73	0.73		0.75	0.98	0.83	0.88		0.0139	0.0347	0.04	0.063	0.3194	0.2873	0.5664	0.351	5.5742e-08	4.2307e-07	0.0008	0.0011	0.0401	0.0616	0.3257	0.4478	0.9582	0.9723	0.6802	0.7667	0.5165	0.695	0.9232	0.6658	1.1106	1.1515	0.9582
	461			glutamine-leucine	LC/MS pos	42994				1.15	1.03	1.08	0.95	1.13	2.02	0.67		0.64	1.07	0.7	0.83		0.367	0.2418	0.687	0.3824	0.7538	0.4498	0.8035	0.419	0.4288	0.1522	0.0032	0.003	0.0035	0.0125	0.0016	0.009	0.4663	0.5822	0.0187	0.0521	0.1966	0.4038	0.8712	1.3522	1.3246	0.7172	1.137
	471			glycylglycine	GC/MS	21029	C02037	HMDB11733		1.23	1.03	0.83	0.76	2.65	1.31	0.8		0.84	1.04	0.77	0.91		0.2597	0.2034	0.7178	0.3875	0.411	0.3257	0.2651	0.2457	0.0003	0.0005	0.0051	0.0045	0.2896	0.1861	0.0308	0.0757	0.4535	0.5705	0.0445	0.1	0.3238	0.5374	1.5599	0.7775	0.9749	1.2801	1.3039
	473			glycylisoleucine	LC/MS pos	36659				0.85	0.86	1.01	0.62	0.87	0.98	0.79		0.74	0.95	0.69	0.82		0.2459	0.1997	0.5381	0.3456	0.8142	0.4699	0.0022	0.0176	0.5774	0.188	0.7591	0.2444	0.265	0.1767	0.1253	0.2177	0.6092	0.7086	0.2569	0.3746	0.1686	0.3704	1.0608	0.9518	1.1803	1.1167	1.509
	474			glycylleucine	LC/MS pos	34398	C02155	HMDB00759		0.79	0.63	0.73	0.57	0.9	1.01	0.91		0.71	0.99	0.61	0.81		0.0822	0.1033	0.0193	0.0423	0.1918	0.219	0.0009	0.0094	0.8354	0.2424	0.5876	0.2072	0.9559	0.3857	0.0293	0.073	0.9179	0.945	0.0569	0.1202	0.1068	0.2823	1.3542	0.9202	1.5655	0.8749	1.3634
	477			glycylphenylalanine	LC/MS neg	33954		HMDB28848		1.04	0.59	0.75	0.71	1.17	1.88	1.14		0.76	0.88	1.1	0.88		0.713	0.3477	0.0788	0.099	0.3676	0.3098	0.1619	0.1897	0.0201	0.0133	0.0065	0.0052	0.2623	0.1767	0.0635	0.1306	0.2314	0.3461	0.1522	0.2527	0.2148	0.4218	0.7137	1.1619	1.6333	0.6608	0.9163
	478			glycylproline	LC/MS pos	22171		HMDB00721		1.22	1.13	1.11	0.99	1.86	1.32	0.9		0.7	0.92	0.78	0.82		0.0169	0.0371	0.0877	0.103	0.2116	0.2318	0.7481	0.4034	1.7408e-09	3.3309e-08	0.0088	0.0062	0.5776	0.2767	0.0049	0.0197	0.3608	0.4836	0.0599	0.1249	0.1045	0.2788	1.2452	0.6726	0.929	1.2509	1.0725
	479			glycylserine	GC/MS	33940		HMDB28850		1.05	0.84	0.83	0.93	1.48	1.29	0.91		0.92	1.56	1.03	1.15		0.5084	0.287	0.4573	0.3091	0.4603	0.3428	0.835	0.4315	0.0213	0.0138	0.0105	0.0071	0.8749	0.3626	0.7705	0.8373	0.1989	0.3089	0.3739	0.4945	0.2834	0.4996	1.2217	0.9318	0.9694	0.9522	1.2577
	480			glycylthreonine	GC/MS	42050				1.31	1.01	0.71	0.74	2.13	1.89	1.41		0.63	0.96	0.85	0.85		0.0773	0.0989	0.6169	0.3717	0.1228	0.1772	0.1614	0.1897	0.0008	0.001	0.0028	0.0028	0.0013	0.0057	0.0067	0.0245	0.7256	0.8039	0.2956	0.4165	0.352	0.5655	1.1061	0.7584	1.084	0.8081	1.3164
	484			glycylvaline	LC/MS pos	18357		HMDB28854		0.94	0.83	0.81	0.65	1.26	1.22	0.88		0.93	0.93	0.78	0.9		0.5274	0.2911	0.2514	0.2099	0.2849	0.2693	0.0277	0.079	0.0053	0.0044	0.0673	0.0366	0.411	0.227	0.6483	0.7414	0.6147	0.7133	0.084	0.1612	0.4311	0.6325	1.0447	1.1865	1.4304	0.8859	1.2085
	500			histidylvaline	LC/MS neg	42069				1.42	1.16	0.66	1.17	2.51	2.24	0.77		0.72	1.03	0.66	0.82		0.0637	0.0847	0.0451	0.0676	0.1356	0.1898	0.6374	0.376	2.1963e-05	5.1596e-05	0.0006	0.0008	0.354	0.209	0.0044	0.018	0.9824	0.9886	0.0475	0.1048	0.0606	0.1988	1.084	1.0475	0.9962	0.7027	0.9704
	505			isoleucylaspartate	LC/MS neg	42982				1.1	0.89	0.86	1.22	0.83	1.64	1.13		0.78	1.09	0.66	0.87		0.2719	0.2083	0.4736	0.3163	0.317	0.2873	0.2777	0.2513	0.2043	0.0929	0.0017	0.0019	0.0559	0.0743	0.0759	0.1492	0.456	0.5728	0.0168	0.0485	0.1726	0.3741	0.9713	0.9878	1.4311	0.9075	0.8373
	506			isoleucylglutamate	LC/MS neg	40057				1.48	0.99	1.12	2.03	1.53	2.36	0.82		0.5	0.81	0.52	0.67		0.0027	0.0114	0.9345	0.4536	0.446	0.3386	0.0285	0.079	0.0025	0.0024	0.0013	0.0016	0.0781	0.0865	0.0067	0.0245	0.0471	0.1041	0.0355	0.0841	0.0264	0.1212	1.056	1.1164	1.0604	0.7242	0.8691
	507			isoleucylglutamine	LC/MS pos	40019				1.36	1.17	1.17	1.36	1.65	1.98	0.82		0.59	1.02	0.77	0.81		0.0018	0.0093	0.0582	0.0809	0.2603	0.2605	0.0865	0.142	0.0001	0.0002	0.0054	0.0045	0.1426	0.1204	0.0109	0.035	0.7937	0.855	0.0885	0.1675	0.0797	0.2383	1.0186	1.2019	1.0675	0.7276	1.0335
	508			isoleucylglycine	LC/MS pos	40008				0.91	0.66	0.83	0.81	1.03	1.29	0.84		0.78	0.96	0.87	0.88		0.2663	0.2055	0.0034	0.012	0.342	0.2998	0.1872	0.2014	0.4824	0.1664	0.0773	0.0408	0.277	0.1813	0.0556	0.1182	0.527	0.6384	0.1091	0.1959	0.2211	0.4278	1.306	1.0494	1.3137	0.7859	1.0947
	509			isoleucylhistidine	LC/MS neg	40085				1.03	0.65	0.68	0.86	1.48	1.76	0.77		0.61	0.95	0.64	0.78		0.7454	0.36	0.0136	0.0324	0.1969	0.2235	0.7653	0.4078	0.0026	0.0024	0.0081	0.0059	0.3085	0.1932	0.0009	0.0058	0.4302	0.5486	0.0181	0.051	0.0875	0.2539	1.1074	1.0362	1.4549	0.7236	1.1832
	512			isoleucylleucine	LC/MS pos	36760				1.26	1	1.34	1.25	1.26	1.61	1.12		0.55	0.96	0.55	0.74		0.0195	0.0396	0.8232	0.4204	0.0708	0.1318	0.6306	0.376	0.0026	0.0024	0.0496	0.0281	0.2663	0.1767	0.0007	0.0052	0.6428	0.7367	0.0127	0.0394	0.0366	0.1435	0.9708	1.2651	1.1006	0.8211	1.0203
	516			isoleucylserine	LC/MS neg	40012				1.1	0.77	0.86	0.97	1.18	1.89	0.93		0.64	0.83	0.59	0.72		0.4425	0.2627	0.1757	0.1726	0.4581	0.3428	0.9702	0.4731	0.2342	0.1025	0.0003	0.0005	0.8417	0.3584	0.0424	0.0965	0.1549	0.2562	0.0404	0.0929	0.0276	0.1233	0.9764	1.0881	1.1956	0.9702	1.3282
	517			isoleucylthreonine	LC/MS pos	42968				1.32	1.16	1.23	1.29	1.52	1.94	0.81		0.59	1.22	0.5	0.86		0.0032	0.0126	0.0435	0.0667	0.1452	0.1949	0.1779	0.1991	1.1822e-07	8.3315e-07	0.0061	0.005	0.1076	0.1013	0.0013	0.0076	0.8383	0.8884	0.0078	0.0274	0.0783	0.237	0.8922	1.0832	1.1185	0.7446	0.9801
	520			isoleucylvaline	LC/MS pos	40049				1.13	0.72	1.24	1.26	1.14	1.63	0.78		0.5	0.95	0.61	0.71		0.3799	0.2449	0.1132	0.1228	0.3925	0.3164	0.1812	0.1991	0.3046	0.1221	0.03	0.0186	0.1439	0.1204	0.0225	0.0597	0.6062	0.7062	0.044	0.0992	0.0145	0.0871	0.8654	1.6328	1.0844	0.7211	1.0223
	521			leucylalanine	LC/MS pos	40010				1.67	1.44	1.53	1.7	1.86	2.6	0.9		1.01	1.12	1.02	1.05		3.3872e-06	0.0001	0.0062	0.0178	0.0417	0.0911	0.076	0.1357	0.0062	0.005	1.3039e-07	1.558e-06	0.362	0.2102	0.9141	0.9424	0.537	0.647	0.8237	0.8774	0.6634	0.7976	1.0021	1.0276	0.8763	0.884	0.9255
	522			leucylarginine	LC/MS neg	40028				1.86	1.09	1.42	1.02	2.01	4.73	0.88		0.44	0.95	0.7	0.72		0.0085	0.0245	0.9415	0.4557	0.2014	0.226	0.6371	0.376	0.0001	0.0002	2.01e-13	2.1578e-11	0.848	0.3592	0.0005	0.0037	0.6603	0.7509	0.0276	0.0699	0.0134	0.0825	0.648	0.9064	0.7527	1.5814	1.324
	523			leucylasparagine	LC/MS neg	40052				1.2	0.54	0.75	1.51	1.33	2.12	0.96		0.51	0.84	0.51	0.67		0.4318	0.2584	0.022	0.0438	0.2277	0.245	0.151	0.1853	0.008	0.0063	0.0005	0.0008	0.9334	0.3802	0.0019	0.0098	0.2029	0.3134	0.0018	0.0096	0.0158	0.0909	0.9764	1.0813	1.2373	0.7505	0.9823
	524			leucylaspartate	LC/MS pos	40053				1.4	1.16	1.4	1.32	1.61	2.04	0.86		0.66	0.97	0.6	0.78		0.0029	0.0117	0.6592	0.3756	0.1095	0.1685	0.3631	0.2736	0.0011	0.0013	0.0009	0.0012	0.0997	0.0979	0.0404	0.0928	0.7679	0.8355	0.0302	0.0746	0.0455	0.1627	1.0803	1.1609	0.9737	0.7648	0.9874
	525			leucylglutamate	LC/MS pos	40021				1.44	1.58	1.58	1.41	1.44	1.81	0.82		1.17	1.27	0.78	1.12		0.0007	0.0057	0.0007	0.0044	0.0228	0.0658	0.171	0.1963	0.0108	0.0078	0.0014	0.0017	0.3176	0.1952	0.4311	0.5495	0.1343	0.2297	0.1226	0.2142	0.712	0.8253	1.1026	0.9192	1.0031	0.8072	0.9977
	526			leucylglycine	LC/MS pos	40045				1.69	1.57	1.41	1.64	2.02	2.75	0.78		0.82	1.14	0.86	0.97		5.8112e-06	0.0001	0.0042	0.0138	0.0134	0.0509	0.0286	0.079	6.132e-05	0.0001	0.0011	0.0014	0.0029	0.0114	0.3247	0.4469	0.7045	0.7866	0.5849	0.6881	0.645	0.7872	0.8004	0.8797	0.9321	1.0788	0.7385
	527			leucylhistidine	LC/MS neg	40077				1.79	1.06	1.1	1.97	2.38	3.36	0.87		0.52	1.02	0.75	0.78		0.0013	0.0085	0.3743	0.2706	0.4445	0.3386	0.1008	0.1547	0.0018	0.002	0.0003	0.0005	0.6984	0.3174	0.0003	0.003	0.8838	0.9213	0.0729	0.1446	0.0322	0.1341	0.8603	1.1584	0.9485	0.8356	0.9168
	529			leucylleucine	LC/MS pos	36756	C11332	HMDB28933		1.92	1.75	1.91	2.03	1.96	2.94	0.94		0.9	1.01	0.87	0.95		2.3761e-07	1.1895e-05	0.0005	0.0035	0.0031	0.0202	0.0332	0.083	9.0337e-07	4.0515e-06	1.0569e-05	3.6661e-05	0.9579	0.3857	0.9196	0.9462	0.9649	0.977	0.3068	0.4283	0.7085	0.823	0.9937	1.1523	1.1124	0.6421	0.8558
	531			leucylphenylalanine	LC/MS neg	40026				1.12	0.31	0.72	1.44	1.26	2.1	0.89		0.62	1.04	0.66	0.81		0.8152	0.3759	4.9436e-05	0.0006	0.3254	0.2899	0.1425	0.1841	0.0265	0.0167	2.7404e-07	2.4557e-06	0.8487	0.3592	0.0017	0.0094	0.8236	0.8774	0.0904	0.1701	0.0908	0.2583	0.7186	1.1789	1.468	0.982	0.5745
	533			leucylserine	LC/MS pos	40048				1.63	1.44	1.61	1.91	1.72	2.18	0.89		0.69	1.05	0.81	0.87		4.5252e-06	0.0001	6.2994e-05	0.0006	0.0218	0.0643	0.0528	0.1075	7.6623e-06	2.2909e-05	0.0001	0.0003	0.4204	0.2277	0.0132	0.0405	0.6994	0.7823	0.0799	0.1551	0.2433	0.4552	0.8961	1.1168	1.0086	0.7518	0.8107
	534			leucylthreonine	LC/MS neg	42969				1.65	0.81	1.16	2.11	2.02	2.92	0.87		0.83	0.95	0.91	0.9		0.0028	0.0115	0.3069	0.2406	0.4541	0.3423	0.0338	0.083	0.0002	0.0004	6.1237e-05	0.0001	0.3565	0.209	0.1185	0.2086	0.4995	0.6127	0.4018	0.5217	0.3899	0.5995	0.9961	1.1774	1.0923	0.9343	0.8768
	536			leucyltyrosine	LC/MS neg	40030				1.37	0.7	0.92	0.91	1.5	3.36	0.82		0.65	0.94	0.63	0.78		0.3075	0.2229	0.3127	0.2429	0.6454	0.4149	0.7075	0.3928	0.0473	0.027	9.9434e-08	1.558e-06	0.6442	0.2987	0.0086	0.0293	0.4902	0.6043	0.0136	0.0414	0.0749	0.2296	0.4803	0.8267	0.9611	1.4875	0.9797
	574			phenylalanylalanine	LC/MS pos	41374				1.27	1.23	1.18	1.18	1.44	1.77	0.81		0.69	0.96	0.7	0.83		0.0107	0.0283	0.0022	0.0086	0.3449	0.2998	0.3872	0.2831	0.0018	0.0019	0.0039	0.0035	0.0664	0.0816	0.0414	0.0948	0.7298	0.8071	0.1717	0.2767	0.2827	0.4989	0.8516	1.0207	1.2856	0.9663	0.743
	576			phenylalanylaspartate	LC/MS pos	41419				1.17	1	1.38	0.86	1.65	1.5	0.67		0.8	0.95	0.79	0.87		0.1542	0.152	0.6131	0.3717	0.027	0.071	0.4174	0.2938	0.009	0.0069	0.0079	0.0058	0.0003	0.0015	0.4466	0.5642	0.6974	0.7807	0.2369	0.3525	0.3145	0.5269	1.5174	0.8911	1.1043	0.9746	0.9451
	577			phenylalanylglutamate	LC/MS neg	41432				1.36	1.1	0.96	1.15	2.08	2.1	0.75		0.58	0.85	0.41	0.68		0.0318	0.0556	0.2502	0.2099	0.8826	0.4945	0.679	0.3893	0.001	0.0013	0.0037	0.0034	0.0208	0.0403	0.0974	0.1799	0.3926	0.513	0.0203	0.0555	0.0415	0.1556	1.2372	0.901	1.3531	0.9574	0.9946
	578			phenylalanylglycine	LC/MS neg	41370				1.37	1.29	1.06	0.99	2.2	2.02	0.68		0.67	0.93	0.59	0.76		0.02	0.0401	0.0156	0.0362	0.4848	0.3526	0.7545	0.4045	3.5917e-08	3.0227e-07	0.0013	0.0016	0.0075	0.0215	0.0532	0.1143	0.5124	0.6247	0.0178	0.0505	0.0617	0.2015	1.1109	0.6891	1.1165	1.1174	1.0785
	581			phenylalanylleucine	LC/MS neg	40192				1.15	0.58	0.9	1.24	1.65	1.7	0.79		0.73	1.01	0.78	0.86		0.4293	0.2584	0.0018	0.008	0.6646	0.4195	0.4771	0.3188	0.0205	0.0135	0.0077	0.0058	0.1367	0.1171	0.0037	0.0158	0.9868	0.9916	0.0576	0.1213	0.16	0.3587	0.9134	1.0133	1.4408	1.0498	0.9931
	585			phenylalanylserine	LC/MS neg	40016				1.33	1.04	0.96	1.15	1.71	2.22	0.9		0.76	1.05	0.69	0.86		0.019	0.0396	0.5342	0.3444	0.8596	0.488	0.5118	0.3342	0.0052	0.0044	1.8498e-07	1.9891e-06	0.8415	0.3584	0.181	0.2877	0.9881	0.9924	0.0774	0.1514	0.1542	0.3498	1.0216	0.8237	1.2517	0.8865	1.1167
	612			serylalanine	GC/MS	42049				1.37	1.6	1.06	0.66	2.09	2.06	0.75		0.65	0.85	0.61	0.73		0.0482	0.0739	0.0032	0.0117	0.7365	0.4449	0.0444	0.1004	0.0027	0.0025	7.1088e-06	2.636e-05	0.0965	0.0973	0.0044	0.0182	0.0093	0.0313	0.023	0.0609	0.0229	0.1128	0.8837	0.7578	0.9423	1.4009	1.443
	618			serylleucine	LC/MS pos	40066				1.04	0.92	1	0.7	0.91	1.58	1.11		0.49	1.01	0.49	0.72		0.6496	0.3274	0.696	0.3834	0.9447	0.5128	0.0514	0.1071	0.6491	0.2014	1.1579e-05	3.891e-05	0.0803	0.0872	0.008	0.0279	0.9407	0.9604	0.022	0.0588	0.0369	0.1441	0.816	0.9777	1.1123	1.1035	1.2786
	620			serylphenyalanine	LC/MS neg	40054				1.1	0.75	0.88	1.05	1.22	1.82	0.86		0.8	1.06	0.69	0.9		0.3769	0.244	0.2485	0.2096	0.6376	0.4136	0.4192	0.2939	0.0139	0.0096	0.0029	0.0028	0.6109	0.2869	0.3285	0.4508	0.92	0.9466	0.236	0.3515	0.4454	0.6421	0.9107	1.0848	1.4256	0.8321	0.7563
	623			seryltyrosine	LC/MS neg	42077				1.1	1.1	0.82	0.84	1.06	1.89	0.9		0.66	1.01	0.79	0.84		0.3377	0.2308	0.3936	0.2797	0.4029	0.3206	0.5164	0.3347	0.4671	0.162	0.0003	0.0005	0.8155	0.3547	0.0622	0.1285	0.9432	0.9622	0.1804	0.2869	0.1483	0.3446	0.6997	1.4895	1.3833	1.2163	1.1112
	624			serylvaline	LC/MS neg	42058				0.83	0.63	0.82	0.53	0.91	1.16	0.93		0.5	0.69	0.55	0.62		0.0882	0.1051	0.0018	0.008	0.3539	0.3023	0.0005	0.0074	0.7268	0.218	0.1021	0.0518	0.8664	0.3615	0.1295	0.2233	0.144	0.2421	0.0814	0.1575	0.0884	0.2547	0.8901	0.9357	1.4298	1.0151	1.2555
	629			threonylglutamate	LC/MS pos	42067				0.95	0.76	0.91	0.85	1.05	1.31	0.84		0.63	1.23	0.82	0.9		0.6234	0.3234	0.113	0.1228	0.601	0.3996	0.4067	0.2903	0.7677	0.2268	0.0015	0.0018	0.3725	0.2118	0.0061	0.023	0.1115	0.1991	0.3354	0.4579	0.3852	0.5953	1.2872	1.2379	1.3285	0.8286	1.099
	633			threonylleucine	LC/MS pos	40051				1.21	1.13	1.15	1.16	1.28	1.65	0.9		0.72	1.11	0.64	0.85		0.0155	0.0358	0.2287	0.1989	0.4172	0.3264	0.5231	0.3364	0.0048	0.0041	0.0063	0.0051	0.31	0.1932	0.0095	0.0316	0.3951	0.5156	0.0276	0.0698	0.1495	0.3458	0.898	1.0657	1.0331	0.9993	0.969
	635			threonylphenylalanine	LC/MS neg	31530				1.05	0.57	0.82	0.98	1.04	1.85	1.05		0.73	0.95	0.75	0.83		0.89	0.39	0.0048	0.0147	0.3505	0.3018	0.9821	0.4731	0.5848	0.1892	1.9127e-05	5.6379e-05	0.5262	0.261	0.2101	0.3217	0.7525	0.8244	0.1284	0.222	0.2692	0.485	0.8039	1.8943	1.1764	0.7927	1.2098
	638			threonylvaline	LC/MS neg	42011				1.44	0.81	1.27	1.41	1.51	2.76	0.86		0.78	1.28	0.61	0.96		0.0216	0.0421	0.2436	0.2065	0.3665	0.3098	0.1256	0.1761	0.2204	0.0971	0.0003	0.0005	0.5059	0.2557	0.2703	0.389	0.1054	0.1909	0.0674	0.1365	0.4208	0.6238	0.4859	0.6556	0.9004	0.4362	0.7488
	643			tryptophylglutamate	LC/MS neg	41401				1.21	1.09	1.08	0.9	1.87	1.61	0.72		0.76	0.97	0.77	0.85		0.0831	0.1033	0.1059	0.1179	0.4761	0.3504	0.5633	0.3504	1.0623e-05	2.7881e-05	0.0009	0.0011	0.0068	0.02	0.0802	0.1557	0.6618	0.7522	0.107	0.1931	0.1648	0.3663	1.3916	0.9367	1.0736	1.0692	1.0125
	646			tryptophylleucine	LC/MS neg	40080				1.23	0.67	0.95	1	2.43	1.51	0.78		0.69	0.79	1	0.79		0.3347	0.2308	0.0653	0.0859	0.9624	0.5131	0.9574	0.4731	0.0003	0.0005	0.076	0.0403	0.2471	0.1731	0.2054	0.3162	0.1495	0.2493	0.9701	0.9804	0.2842	0.4996	0.9021	1.2864	1.1747	0.841	0.9066
	655			tyrosylalanine	LC/MS neg	40018				1.78	2.44	1.35	0.63	2.32	3.12	0.81		0.54	0.86	0.46	0.66		0.0016	0.0091	6.4356e-05	0.0006	0.0092	0.0417	0.0698	0.1313	1.1041e-05	2.7932e-05	2.7051e-08	7.2723e-07	0.6921	0.3156	0.0022	0.0111	0.2306	0.3453	0.001	0.0062	0.0036	0.0371	0.6521	0.6713	0.7737	2.28	1.3669
	657			tyrosylglutamate	LC/MS pos	42953				1.09	1.04	1.09	0.71	1.54	1.41	0.73		0.82	1.12	0.7	0.91		0.5584	0.3006	0.5955	0.3696	0.56	0.3792	0.1047	0.1558	0.0338	0.0206	0.0633	0.0346	0.0293	0.05	0.0456	0.1017	0.377	0.4976	0.0121	0.038	0.2058	0.4144	1.3702	0.895	1.0806	1.0049	1.2848
	659			tyrosylglycine	LC/MS pos	41375				1.06	0.89	0.88	0.8	1.73	1.29	0.77		0.66	1.06	0.66	0.83		0.642	0.3258	0.5568	0.3555	0.5258	0.3686	0.2949	0.2576	7.1733e-06	2.2118e-05	0.0886	0.046	0.0145	0.0327	0.0452	0.1011	0.8013	0.8606	0.036	0.0851	0.1034	0.2766	1.1284	1.1067	1.3174	0.8411	0.9877
	662			tyrosylleucine	LC/MS neg	40031				1.15	0.76	0.87	0.83	1.83	1.79	0.82		0.93	1.17	0.84	1.02		0.3086	0.2229	0.0189	0.0421	0.5266	0.3686	0.386	0.2831	0.0012	0.0014	0.0002	0.0004	0.1688	0.1311	0.5028	0.6159	0.1271	0.22	0.1536	0.2544	0.8216	0.9071	1.0107	1.0977	1.3936	1.0846	1.06
	667			tyrosylvaline	LC/MS neg	41424				1.29	1.58	1.11	0.64	1.35	2.14	0.93		0.88	0.91	0.78	0.87		0.0373	0.0603	1.4128e-05	0.0003	0.2744	0.2655	0.0804	0.1403	0.0027	0.0025	0.0001	0.0003	0.8369	0.3584	0.426	0.5447	0.2644	0.3826	0.0169	0.0486	0.2918	0.5087	0.6669	0.7356	0.9268	1.6973	1.1605
	668			valylalanine	LC/MS neg	41518				1.12	0.71	0.87	1.19	1.38	1.76	0.83		0.87	0.93	0.85	0.89		0.3656	0.2418	0.0858	0.103	0.4747	0.3504	0.4006	0.2903	0.0163	0.0111	0.0071	0.0054	0.2649	0.1767	0.7292	0.8068	0.6062	0.7062	0.5759	0.6802	0.5215	0.6981	1.0797	1.0907	1.188	0.9124	1.0923
	669			valylarginine	LC/MS neg	42072				1.45	1.08	1.18	0.67	1.62	3.26	0.87		0.77	0.87	0.73	0.81		0.0561	0.0797	0.9086	0.4449	0.1888	0.219	0.1618	0.1897	0.0022	0.0023	9.427e-07	5.6318e-06	0.8938	0.3672	0.0206	0.0561	0.162	0.2649	0.0783	0.1528	0.1526	0.3494	0.7578	0.9368	0.8257	1.9337	1.6624
	670			valylasparagine	LC/MS neg	40727				1.22	0.67	1	1.26	1.49	1.83	1.06		0.48	0.85	0.64	0.71		0.0854	0.1043	0.0227	0.044	0.8093	0.4699	0.3037	0.2576	0.0027	0.0025	0.0025	0.0026	0.1533	0.1267	0.0028	0.0131	0.1513	0.2516	0.0365	0.0859	0.1084	0.285	1.062	0.9873	1.1778	1.0009	0.8725
	671			valylaspartate	LC/MS pos	40650				1.12	1.09	1.19	1.06	1.07	1.42	0.92		0.79	1	0.61	0.85		0.056	0.0797	0.2752	0.2241	0.2423	0.252	0.5466	0.3437	0.5184	0.1764	0.0209	0.0135	0.3568	0.209	0.1075	0.1937	0.8714	0.9123	0.0045	0.0183	0.2161	0.4227	0.9327	1.1114	1.1789	0.933	0.9943
	673			valylglutamine	LC/MS pos	42079				1.2	1.09	1.17	1.22	1.19	1.51	1.03		0.73	0.89	0.73	0.81		0.005	0.0172	0.3043	0.2399	0.3838	0.316	0.3243	0.2605	0.0263	0.0167	0.0348	0.0212	0.5065	0.2557	0.0405	0.0931	0.3871	0.5074	0.1163	0.2056	0.1705	0.3725	0.9142	1.1267	1.0495	0.934	0.9162
	674			valylglycine	LC/MS pos	40475				0.85	0.62	0.73	0.67	0.98	1.32	0.79		0.58	0.88	0.64	0.74		0.1114	0.1219	2.827e-05	0.0004	0.1912	0.219	0.1104	0.1614	0.7574	0.2251	0.1547	0.0723	0.2219	0.16	0.0004	0.0032	0.2912	0.4119	0.0234	0.0616	0.0681	0.2149	1.2182	1.246	1.461	0.8197	1.2564
	675			valylhistidine	LC/MS neg	40680				1.12	0.71	0.81	0.99	1.63	1.7	0.87		0.69	1.12	0.73	0.87		0.3764	0.244	0.0468	0.0692	0.3182	0.2873	0.9847	0.4731	0.0047	0.004	0.0068	0.0053	0.516	0.2591	0.0299	0.0742	0.3316	0.4538	0.0672	0.1362	0.1367	0.3294	1.0346	1.2534	1.2282	0.8416	1.1928
	676			valylisoleucine	LC/MS pos	40050				1.25	1.39	1.16	1.33	1.23	1.49	0.9		0.92	1.01	0.79	0.92		0.0157	0.0358	0.0039	0.0133	0.2096	0.2309	0.1739	0.1983	0.0265	0.0167	0.0285	0.0179	0.7113	0.3223	0.4109	0.5306	0.9355	0.9569	0.0551	0.1173	0.1988	0.4063	1.0173	1.2783	1.0976	0.6928	1.0985
	677			valylleucine	LC/MS pos	39994				1.32	1.3	1.41	1.28	1.36	1.74	0.84		0.66	0.91	0.76	0.79		0.0048	0.0168	0.0113	0.0287	0.1534	0.1963	0.3412	0.2633	0.0017	0.0019	0.004	0.0036	0.2215	0.16	0.0082	0.0282	0.3702	0.4927	0.0053	0.0206	0.0124	0.0791	0.958	1.2486	0.9699	0.7344	1.0198
	679			valylmethionine	LC/MS neg	40674				1.08	0.39	0.82	1.25	1.04	1.97	1.02		1.09	0.86	0.77	0.9		0.8831	0.3891	6.5385e-05	0.0006	0.3711	0.3113	0.4537	0.3073	0.5431	0.1829	0.0013	0.0016	0.3992	0.223	0.7857	0.8487	0.5554	0.6632	0.0322	0.0783	0.3813	0.5915	0.8673	1.4643	1.1477	0.9091	1.0058
	680			valylphenylalanine	LC/MS neg	40688				1.1	0.42	0.87	1.15	1.16	1.97	1.04		1.02	0.83	0.8	0.87		0.9622	0.4152	0.0018	0.008	0.4592	0.3428	0.7958	0.4176	0.4638	0.162	0.0006	0.0008	0.324	0.1976	0.8643	0.9068	0.2115	0.3233	0.0545	0.1165	0.0955	0.2651	0.751	1.2137	1.1233	0.8875	1.0307
	682			valylserine	LC/MS neg	40716				1.24	0.74	0.94	1.26	1.59	2.03	0.91		1.33	0.93	0.75	0.95		0.091	0.1063	0.1165	0.1247	0.8209	0.4703	0.1942	0.2038	0.0054	0.0044	0.0026	0.0026	0.6796	0.3113	0.038	0.0886	0.2785	0.3982	0.0422	0.0961	0.8429	0.919	0.9757	1.1522	1.2214	1.0857	0.9984
	685			valyltyrosine	LC/MS pos	40697				1.46	1.65	1.36	1.01	1.32	2.46	0.94		0.79	0.85	0.64	0.71		0.0019	0.0093	3.7458e-05	0.0005	0.0058	0.0316	0.7338	0.3997	0.0067	0.0054	2.6378e-06	1.2893e-05	0.7961	0.3484	0.2853	0.4055	0.6226	0.72	0.0077	0.0272	0.2569	0.4718	0.7374	0.9351	0.8161	1.2102	1.2354
	686			valylvaline	LC/MS neg	40728				1.2	0.55	0.93	1.45	1.22	2.02	1.04		0.7	0.9	0.64	0.77		0.3412	0.2308	0.0131	0.0317	0.6626	0.4195	0.2118	0.2145	0.0524	0.0294	0.001	0.0013	0.7163	0.3235	0.0821	0.1585	0.4524	0.5695	0.1663	0.2702	0.0967	0.2666	0.9489	1.1509	1.0354	0.8662	0.9086
	703		Polypeptide	Ac-Ser-Asp-Lys-Pro-OH	LC/MS pos	40707				2.14	2.05	2.22	4.15	2.07	1.37	0.97		0.48	0.72	0.78	0.66		2.1578e-07	1.1895e-05	6.7196e-09	3.8972e-07	1.8352e-08	3.4171e-06	0.0003	0.0048	0.0001	0.0003	0.0016	0.0019	0.6444	0.2987	0.004	0.0169	0.1542	0.2553	0.0683	0.1378	0.0001	0.0041	1.2204	0.7149	0.4945	1.2067	0.6049
	704			pro-pro-pro	LC/MS pos	40654				1.81	1.47	1.5	1.36	3.71	1.94	0.89		0.84	0.83	0.85	0.84		6.0721e-05	0.0009	0.0342	0.057	0.002	0.0173	0.1445	0.1841	2.2783e-06	8.6458e-06	3.0221e-06	1.4129e-05	0.6806	0.3113	0.1522	0.2527	0.0621	0.1284	0.2217	0.3352	0.3877	0.5974	1.5047	0.7847	0.8102	1.0241	1.1364
	733	Carbohydrate	Glycolysis, Gluconeogenesis, and Pyruvate Metabolism	glucose	GC/MS	38507	C00031	HMDB00122		1.01	0.56	0.42	0.72	0.66	2.58	1.1		0.62	0.92	0.65	0.73		0.52	0.2903	0.3693	0.2692	0.0175	0.0581	0.967	0.4731	0.9713	0.2699	0.0516	0.029	0.0271	0.0473	0.0237	0.0622	0.7667	0.8346	0.0106	0.0343	0.006	0.0519	0.5674	18.3103	0.8051	0.6177	4.6372
	734			glucose-6-phosphate (G6P)	GC/MS	31260	C00668	HMDB01401		0.65	0.31	0.34	1.02	0.52	0.7	1.01		1.63	1.13	1.01	1.31		0.3984	0.2504	0.0257	0.0478	0.0079	0.0389	0.5313	0.3391	0.2613	0.1097	0.9168	0.2841	0.0562	0.0743	0.0052	0.0205	0.1566	0.2583	0.8902	0.9256	0.2619	0.4763	1.9724	0.9845	0.724	0.6813	5.846
	735			glucose 1-phosphate	GC/MS	33755	C00103	HMDB01586		0.72	0.57	0.79	0.94	0.64	0.82	0.53		1.15	0.96	0.95	1.03		0.4642	0.2699	0.1218	0.1287	0.926	0.5071	0.6361	0.376	0.3803	0.139	0.973	0.296	0.0979	0.0973	0.028	0.0706	0.5268	0.6383	0.5299	0.6408	0.8755	0.9376	2.0862	0.4389	1.2608	0.7349	2.5471
	737			fructose-6-phosphate	GC/MS	12021	C05345	HMDB00124		0.88	0.62	0.18	1.04	0.73	1.92	0.75		0.74	0.96	1.03	0.91		0.7817	0.3715	0.7133	0.3875	1.1447e-05	0.0004	0.3006	0.2576	0.6558	0.2028	6.8121e-05	0.0001	0.4327	0.2326	0.0346	0.0826	0.621	0.7186	0.9639	0.9763	0.7022	0.819	0.7763	1.9274	0.9186	0.4332	3.7441
	740			Isobar: fructose 1,6-diphosphate, glucose 1,6-diphosphate, myo-inositol 1,4 or 1,3-diphosphate	LC/MS neg	36984				0.69	0.64	0.34	0.31	0.47	1.69	0.71		1.08	1.05	0.83	1.02		0.8765	0.3891	0.6381	0.3717	0.0743	0.1348	0.084	0.1417	0.4432	0.1562	0.0003	0.0005	0.8669	0.3615	0.4477	0.5653	0.8594	0.9035	0.1868	0.2945	0.8691	0.9357	1.1085	2.5456	1.8783	0.6059	4.0752
	742			dihydroxyacetone phosphate (DHAP)	LC/MS neg	35959	C00111	HMDB01473		1.94	2.7	1.77	1.35	2.95	1.49	1.4		0.9	1.18	1.24	1.06		0.0007	0.0057	8.5296e-05	0.0007	2.1168e-05	0.0004	0.1426	0.1841	2.7275e-07	1.583e-06	0.6224	0.2152	0.4846	0.2509	0.5853	0.6884	0.2626	0.3808	0.2854	0.4057	0.4421	0.6394	1.006	4.8672	0.3491	0.5616	0.4047
	744			1,3-dihydroxyacetone	GC/MS	35963	C00184	HMDB01882		1.02	1.08	0.82	0.8	0.81	1.54	1.08		0.7	0.89	0.8	0.8		0.9748	0.4159	0.1906	0.1787	0.3025	0.2788	0.1893	0.2016	0.0541	0.03	0.0019	0.002	0.3066	0.1932	0.0004	0.0036	0.0234	0.0616	0.002	0.0103	0.0016	0.0217	0.8127	2.0855	1.0818	0.7757	1.3911
	746			2-phosphoglycerate	GC/MS	35629	C00631	HMDB03391		1.32	0.5	0.66	0.54	0.86	4.25	1.13		2.24	1.26	1.02	1.84		0.8933	0.39	0.0511	0.0724	0.2692	0.2652	0.1314	0.1813	0.9712	0.2699	0.0138	0.0093	0.0984	0.0973	0.0007	0.0049	0.1876	0.2955	0.8274	0.88	0.2469	0.4597	1.5687	20.6554	1.0028	0.5643	0.658
	747			3-phosphoglycerate	GC/MS	40264	C00597	HMDB00807		1.1	0.37	0.6	0.44	0.74	3.17	1.28		0.79	0.88	0.78	0.82		0.7037	0.3464	0.0004	0.0025	0.202	0.226	0.0574	0.1142	0.5554	0.1839	0.0003	0.0005	0.0774	0.0865	0.004	0.0168	0.0447	0.1002	0.0098	0.0325	0.002	0.0252	1.8075	23.3143	1.4405	0.6107	0.8586
	748			phosphoenolpyruvate (PEP)	GC/MS	597	C00074	HMDB00263		1.42	0.5	0.61	0.51	0.77	5.06	1.09		0.82	0.96	0.91	0.9		0.9732	0.4159	0.0345	0.057	0.1916	0.219	0.0637	0.1224	0.5594	0.184	0.0051	0.0045	0.4963	0.2532	0.0438	0.0989	0.564	0.6702	0.1314	0.2259	0.0842	0.2474	1.5424	26.7108	1.6048	0.68	0.9354
	749			pyruvate	GC/MS	599	C00022	HMDB00243		0.97	0.83	0.78	0.83	1.36	1.32	0.7		0.79	1.37	0.85	0.96		0.9658	0.4155	0.4857	0.3221	0.2752	0.2655	0.44	0.3035	0.091	0.0463	0.0413	0.0243	0.0184	0.0383	0.3135	0.4351	0.7719	0.8383	0.4546	0.5715	0.5216	0.6981	1.1719	1.0977	1.3289	0.7189	0.539
	750			lactate	GC/MS	527	C00186	HMDB00190		1	0.91	0.98	1.06	1.05	1.08	0.94		0.83	0.98	1.14	0.97		0.8433	0.3804	0.2988	0.2387	0.9072	0.4997	0.6797	0.3893	0.2548	0.1079	0.2253	0.0967	0.4779	0.2493	0.2365	0.352	0.9325	0.9547	0.2295	0.3441	0.9941	0.9951	0.9828	0.9122	1.0951	0.9166	1.1226
	753			glycerate	GC/MS	1572	C00258	HMDB00139		1.09	0.58	0.7	0.96	0.82	2.43	1.01		0.84	1.68	2.01	1.56		0.8217	0.3759	0.0564	0.0792	0.1415	0.1949	0.9335	0.4682	0.373	0.1373	9.5223e-08	1.558e-06	0.4833	0.2509	0.4202	0.5395	0.0615	0.1274	0.4273	0.5459	0.285	0.5001	1.1136	9.5403	1.4825	0.5575	0.6807
	756		Pentose Phosphate Pathway	6-phosphogluconate	LC/MS neg	15442	C00345	HMDB01316		0.55	0.43	0.47	0.37	0.5	0.77	0.76		1.13	1.61	1.01	1.18		0.195	0.1732	0.0334	0.0568	0.0811	0.1375	0.0151	0.06	0.1965	0.0904	0.5242	0.1906	0.5643	0.2747	0.3029	0.4241	0.2303	0.345	0.9791	0.9865	0.3029	0.5183	1.5228	1.164	0.684	0.9933	6.515
	758			ribose 5-phosphate	GC/MS	561	C00117	HMDB00618		0.93	0.81	0.67	0.83	0.86	1.38	1.05		1.07	0.95	0.92	0.95		0.3049	0.2229	0.2767	0.2243	0.0519	0.1062	0.3748	0.2764	0.4409	0.1559	0.2962	0.1202	0.9752	0.3905	0.5247	0.6362	0.7805	0.8447	0.5467	0.6553	0.9532	0.9792	1.1934	5.3445	1.1527	1.0081	1.2487
	761			sedoheptulose-7-phosphate	GC/MS	35649	C05382	HMDB01068		0.92	0.52	0.59	1.02	0.53	1.86	0.97		0.36	1.64	1.57	1.34		0.3397	0.2308	0.017	0.0384	0.0814	0.1375	0.835	0.4315	0.0176	0.0118	0.0435	0.0253	0.8708	0.362	0.0385	0.0895	0.0518	0.1118	0.3656	0.4883	0.9333	0.968	1.4528	1.9879	0.8757	0.5663	1.9806
	763			Isobar: pentulose 5-phosphates	GC/MS	37288	C00199			1.1	1.05	0.79	0.77	1.25	1.36	1.41		0.53	1.29	0.44	0.96		0.4498	0.2635	0.6413	0.3718	0.1174	0.1731	0.2321	0.2251	0.0108	0.0078	0.2611	0.1084	0.0783	0.0865	0.0527	0.1134	0.1304	0.2245	0.0208	0.0565	0.464	0.6542	1.1063	4.2124	0.8432	1.0215	1.0798
	765		Pentose Metabolism	ribulose	GC/MS	35855	C00309	HMDB00621		1.05	0.68	0.39	0.72	0.71	3.19	0.59		0.98	1.05	1.02	1.04		0.6546	0.3284	0.347	0.2598	0.0151	0.0553	0.4722	0.318	0.4998	0.1718	3.3176e-05	8.2382e-05	0.2168	0.1588	0.9807	0.9876	0.9368	0.9578	0.8773	0.9165	0.974	0.9876	0.9331	4.3887	0.7469	0.6978	1.5761
	767			ribose	GC/MS	12080	C00121	HMDB00283		0.9	0.41	0.54	0.93	0.48	1.71	1.3		0.83	1.24	0.77	1.21		0.5255	0.2911	0.0049	0.015	0.0214	0.0643	0.9196	0.4646	0.0005	0.0008	0.0087	0.0062	0.0721	0.0843	0.8178	0.8729	0.308	0.4294	0.1779	0.2841	0.9951	0.9955	1.8314	4.803	1.5444	0.7523	1.5976
	768			ribitol	GC/MS	15772	C00474	HMDB00508		1.16	1.31	0.78	1.41	1	1.16	1.3		0.98	0.75	0.62	0.76		0.1663	0.1601	0.2224	0.1954	0.238	0.2518	0.1427	0.1841	0.7911	0.232	0.5563	0.1988	0.0019	0.0077	0.7907	0.8527	0.2644	0.3826	0.0507	0.1101	0.6303	0.775	1.0572	0.7551	0.8168	0.8534	1.2128
	780			arabitol	GC/MS	38075	C00474	HMDB01851		1.26	1.64	0.41	1.09	1.97	0.43	2.03		0.98	1.04	0.84	0.99		0.1925	0.1732	0.0002	0.0012	0.0071	0.0355	0.1839	0.1991	4.3233e-05	9.2732e-05	0.0204	0.0133	0.0002	0.0014	0.9831	0.9891	0.9803	0.9874	0.0524	0.1129	0.7879	0.8861	0.4853	0.5742	0.4694	1.0878	1.6617
	801		Disaccharides and Oligosaccharides	stachyose	LC/MS neg	15960	C01613	HMDB03553		1.23	1.33	1.04	1.14	0.93	1.33	1.57		0.76	0.88	0.9	0.87		0.0013	0.0085	0.0016	0.0076	0.5584	0.3792	0.3133	0.2583	0.3296	0.1279	0.0011	0.0014	4.7276e-09	6.6824e-07	0.5377	0.6476	0.2854	0.4056	0.6507	0.7434	0.8369	0.9149	0.9472	0.7478	0.7219	1.0658	1.2329
	802			lactose	GC/MS	11454	C00243	HMDB00186		0.91	0.83	0.98	0.87	1.12	0.93	0.72		0.92	1.19	1.1	1.06		0.5248	0.2911	0.3201	0.2463	0.8194	0.4703	0.5722	0.3533	0.3057	0.1221	0.6986	0.2326	0.1398	0.1191	0.9507	0.967	0.3824	0.503	0.5052	0.6181	0.4129	0.6167	1.2725	0.5397	1.5689	0.8344	0.7305
	820			sucrose	LC/MS neg	1519	C00089	HMDB00258		1.06	1.01	0.99	1.09	0.8	1.16	1.28		0.88	1	0.87	0.93		0.3428	0.2308	0.8081	0.4177	0.9226	0.5067	0.5562	0.3485	0.0008	0.001	0.0733	0.039	7.9929e-06	0.0001	0.1982	0.3081	0.9544	0.9696	0.108	0.1944	0.3736	0.5837	0.8571	0.8166	0.8802	0.9402	1.0138
	829			raffinose	LC/MS pos	586	C00492	HMDB03213		1.09	1.05	0.88	1	0.86	1.17	1.55		0.63	1.34	0.77	0.96		0.2502	0.2	0.5014	0.3283	0.262	0.2605	0.9818	0.4731	0.0503	0.0285	0.116	0.057	2.2759e-08	1.6084e-06	0.0077	0.0271	0.156	0.2576	0.1447	0.243	0.3583	0.5717	0.8583	0.8417	0.7736	1.0046	1.2206
	834		Fructose, Mannose and Galactose Metabolism	fructose	GC/MS	31266	C00095	HMDB00660		1.21	0.74	0.63	0.89	0.66	3.29	1.03		0.72	0.75	0.7	0.73		0.3231	0.2268	0.6306	0.3717	0.1443	0.1949	0.9882	0.4735	0.2154	0.0962	0.0005	0.0007	0.271	0.1781	0.231	0.3458	0.2404	0.3564	0.1619	0.2648	0.0524	0.1783	0.8436	3.055	1.3722	0.657	2.0937
	837			sorbitol	GC/MS	15053	C00794	HMDB00247		0.9	0.63	0.72	1.68	0.76	0.89	0.73		0.91	1.01	0.72	0.9		0.656	0.3284	0.0422	0.0652	0.2476	0.2547	0.0142	0.06	0.3429	0.1317	0.9855	0.2977	0.1362	0.1171	0.5907	0.6931	0.8705	0.9116	0.0565	0.1196	0.31	0.5243	0.8231	0.7012	2.2609	0.7233	1.0225
	849			galactose	GC/MS	12055	C01582	HMDB00143		1.16	1.1	1.3	1.5	0.93	1.24	0.89		0.61	0.96	1.01	0.89		0.2208	0.1881	0.6803	0.3816	0.0786	0.1375	0.1147	0.1645	0.6688	0.2043	0.1106	0.0551	0.4742	0.2482	0.0662	0.1347	0.978	0.9857	0.7583	0.8285	0.3659	0.5779	0.8285	2.0221	0.8328	0.8747	1.1093
	859			methyl-beta-glucopyranoside	GC/MS	40480				1.05	1	0.81	1.68	0.56	0.71	1.56		0.69	1.1	0.93	1.02		0.8835	0.3891	0.8097	0.4177	0.4167	0.3264	0.1487	0.1853	0.009	0.0069	0.1383	0.0664	0.0204	0.0403	0.0633	0.1301	0.8286	0.8808	0.4378	0.556	0.5641	0.7304	1.4617	1.0564	1.2094	0.9043	0.8455
	860		Nucleotide Sugar	UDP-glucose	GC/MS	32344	C00029	HMDB00286		0.97	1.05	1.06	0.93	0.88	0.97	0.95		0.41	1.07	0.82	0.91		0.8094	0.3759	0.56	0.3555	0.863	0.4884	0.6783	0.3893	0.353	0.1329	0.9294	0.2864	0.7544	0.3353	5.7542e-05	0.001	0.8891	0.9249	0.2388	0.3548	0.3241	0.5374	1.3882	0.6767	0.8952	1.0634	1.3244
	864			UDP-galactose	GC/MS	15860	C00052	HMDB00286		0.99	0.95	1	1.04	0.86	0.88	1.25		0.66	1.11	0.73	0.98		0.9777	0.416	0.8416	0.4232	0.9746	0.5131	0.811	0.4216	0.3755	0.1377	0.4829	0.1791	0.2353	0.168	0.0062	0.0231	0.4874	0.6016	0.1468	0.2457	0.553	0.7209	1.1117	0.9466	0.7475	1.2393	1.2912
	865			UDP-glucuronate	LC/MS neg	2763	C00167	HMDB00935		1.15	1.46	0.77	0.96	1.39	1.27	1.03		0.33	0.93	0.77	0.8		0.0556	0.0797	5.8653e-06	0.0002	0.0299	0.0733	0.9842	0.4731	5.5824e-06	1.836e-05	0.0066	0.0052	0.4173	0.2275	0.0059	0.0224	0.6019	0.7026	0.2651	0.3835	0.1418	0.3362	0.7482	0.6248	0.7659	1.2637	1.2009
	867			guanosine 5'-diphospho-fucose	LC/MS neg	15903				0.93	0.94	1.04	0.79	0.9	0.86	1.04		0.95	1	0.9	0.98		0.3087	0.2229	0.6693	0.3788	0.5114	0.3648	0.1504	0.1853	0.3478	0.1322	0.1923	0.0844	0.2982	0.1907	0.6372	0.7321	0.9238	0.949	0.5521	0.6602	0.815	0.904	1.2279	0.7614	1.1268	1.079	0.7355
	892		Aminosugar Metabolism	N-acetylneuraminate	LC/MS pos	32377	C00270	HMDB00230		0.93	0.94	0.88	0.94	0.81	0.95	1.03		1.18	1.34	0.88	1.12		0.194	0.1732	0.6224	0.3717	0.1616	0.2008	0.613	0.3692	0.0009	0.0011	0.6481	0.2199	0.4721	0.2481	0.2185	0.3316	0.1361	0.232	0.3039	0.4251	0.2222	0.4291	0.8219	0.9878	1.3278	1.0194	1.0836
	904			erythronate*	GC/MS	33477		HMDB00613		1.28	1.55	1.74	1.32	0.84	1.5	0.74		1.77	1.05	1.13	1.32		0.0195	0.0396	0.0021	0.0085	0.0032	0.0202	0.0735	0.1352	0.3885	0.1409	0.0073	0.0055	0.039	0.0609	0.0011	0.0067	0.5019	0.615	0.0797	0.1549	0.0114	0.0753	1.3638	0.9968	0.8292	0.5742	1.0948
	910	Energy	TCA Cycle	citrate	GC/MS	1564	C00158	HMDB00094		1.09	1.38	1.49	0.8	1.05	1.01	0.82		1.08	0.87	1.28	1.06		0.4273	0.2584	0.0596	0.0818	0.0213	0.0643	0.3296	0.2605	0.3838	0.1398	0.5659	0.2006	0.376	0.2118	0.7595	0.8295	0.4748	0.59	0.2114	0.3231	0.4815	0.6673	1.4665	0.5429	0.6308	1.0391	0.6484
	917			succinylcarnitine	LC/MS pos	37058				0.96	1	0.96	1.08	0.49	1.12	1.08		1.31	0.98	0.8	0.97		0.6249	0.3234	0.9573	0.4584	0.876	0.4928	0.6831	0.3893	2.6873e-08	2.6515e-07	0.6152	0.2141	0.1117	0.1019	0.0023	0.0112	0.8558	0.9007	0.1025	0.187	0.9743	0.9876	0.7502	1.1648	0.716	0.9017	1.4658
	918			succinate	GC/MS	1437	C00042	HMDB00254		0.86	0.79	1.02	0.79	0.75	0.93	0.9		0.67	0.89	0.34	0.5		0.1294	0.1331	0.2144	0.1903	0.531	0.3689	0.2576	0.2422	0.037	0.0224	0.7779	0.2497	0.4958	0.2532	0.3485	0.4712	0.9672	0.9786	0.0037	0.0161	0.0514	0.1759	1.6168	0.8054	1.2132	1.1322	1.3359
	919			fumarate	GC/MS	1643	C00122	HMDB00134		1.26	1.37	1.15	0.87	1.5	1.42	1.23		0.93	0.98	0.78	0.9		0.0053	0.0173	0.0454	0.0676	0.0316	0.0764	0.404	0.2903	0.0079	0.0063	0.0442	0.0256	0.0872	0.0927	0.6579	0.7492	0.9727	0.9822	0.0042	0.0175	0.258	0.4729	1.0494	0.8185	0.9703	0.9158	0.9982
	920			malate	GC/MS	1303	C00149	HMDB00156		1.02	1.15	1.31	0.65	0.99	1.07	0.93		0.68	1.1	0.92	0.95		0.7956	0.3753	0.258	0.2132	0.1516	0.1963	0.0842	0.1417	0.5583	0.184	0.3849	0.1505	0.811	0.3538	0.1288	0.2225	0.3938	0.5142	0.6917	0.7762	0.5606	0.7281	0.9656	0.7617	1.047	1.6235	1.4694
	927			2-methylcitrate	GC/MS	37483	C02225	HMDB00379		1.22	1.07	1.07	0.67	2.84	0.59	1.06		0.8	0.77	0.82	0.8		0.3912	0.2479	0.1337	0.1395	0.1856	0.219	0.2119	0.2145	0.0002	0.0004	0.0935	0.0481	0.167	0.1304	0.035	0.0833	0.261	0.3791	0.148	0.2474	0.0281	0.1243	1.4659	0.3442	0.5775	0.7167	1.4938
	929		Oxidative Phosphorylation	acetylphosphate	GC/MS	15488	C00227	HMDB01494		1.07	1.28	1.01	0.81	0.9	1.27	1.17		1.04	0.96	0.77	0.94		0.2317	0.1912	0.0021	0.0085	0.7469	0.4472	0.052	0.1072	0.2959	0.1197	0.0032	0.003	0.0314	0.0516	0.8024	0.8613	0.642	0.7361	0.0925	0.1733	0.4287	0.6302	0.9506	0.8671	0.9742	0.9451	1.1557
	930			pyrophosphate (PPi)	GC/MS	2078	C00013	HMDB00250		0.92	1.28	1.07	0.39	0.78	1.02	0.97		1.04	1.02	0.86	0.98		0.3219	0.2268	0.0724	0.0916	0.7677	0.455	0.016	0.0622	0.3647	0.1357	0.7339	0.2421	0.7598	0.3366	0.6694	0.7584	0.7378	0.8132	0.0405	0.093	0.935	0.968	1.0725	0.915	0.7575	1.1026	1.535
	931			phosphate	GC/MS	11438	C00009	HMDB01429		1.04	1	1	0.98	0.99	1.21	1.05		0.91	0.96	0.98	0.95		0.3718	0.2434	0.9713	0.4584	0.9867	0.5161	0.7696	0.4088	0.9987	0.276	0.0285	0.0179	0.1551	0.1275	0.2856	0.4059	0.5752	0.6797	0.7156	0.7958	0.5829	0.7474	0.9606	1.037	1.0082	0.9211	1.0807
	935	Lipid	Medium Chain Fatty Acid	caprylate (8:0)	LC/MS neg	32492	C06423	HMDB00482		0.94	0.87	0.95	0.87	0.88	1.05	1.04		1.22	0.79	1.14	1.05		0.6092	0.3188	0.2989	0.2387	0.8354	0.4771	0.3337	0.2619	0.3484	0.1322	0.2948	0.1201	0.414	0.2275	0.3489	0.4715	0.963	0.9756	0.5764	0.6805	0.4698	0.6591	0.8078	0.9435	1.1574	0.9249	1.2331
	943		Long Chain Fatty Acid	myristate (14:0)	LC/MS neg	1365	C06424	HMDB00806		1.03	0.99	1	0.93	0.84	1.36	1.08		0.77	0.76	0.54	0.73		0.5153	0.2899	0.9841	0.4616	0.8151	0.4699	0.6129	0.3692	0.0114	0.0082	0.0296	0.0184	0.1568	0.1281	0.0467	0.1035	0.025	0.0647	0.0064	0.0237	0.2773	0.4935	0.9823	1.0404	0.8561	1.188	1.0641
	945			pentadecanoate (15:0)	GC/MS	1361	C16537	HMDB00826		0.93	0.92	0.72	0.75	0.73	1.18	1.27		1.13	0.78	0.59	0.8		0.3337	0.2308	0.6382	0.3717	0.0235	0.0658	0.0581	0.1142	0.0879	0.0452	0.0384	0.0229	0.0618	0.0783	0.3166	0.4384	0.0165	0.0477	0.0126	0.039	0.4872	0.6709	0.9811	1.0778	0.9003	1.0118	1.1778
	946			palmitate (16:0)	LC/MS neg	1336	C00249	HMDB00220		1.05	1.05	0.97	0.89	0.91	1.32	1.18		0.74	0.67	0.53	0.66		0.3542	0.2354	0.6858	0.3824	0.8947	0.4973	0.3381	0.2633	0.2539	0.1079	0.0286	0.0179	0.073	0.0846	0.0476	0.1049	0.0059	0.0223	0.0159	0.0466	0.3081	0.5223	1.0114	1.1934	0.8704	1.1567	1.1416
	947			palmitoleate (16:1n7)	LC/MS neg	33447	C08362	HMDB03229		1.12	0.95	1.03	1.03	0.65	1.85	1.21		0.58	0.69	0.44	0.65		0.3199	0.2268	0.9814	0.4616	0.4244	0.3276	0.7388	0.4012	0.0032	0.0029	0.0257	0.0164	0.0948	0.0971	0.0011	0.007	0.0009	0.0058	0.0034	0.015	0.2233	0.4293	1.0863	2.357	0.781	1.4049	1.0869
	949			margarate (17:0)	LC/MS neg	1121		HMDB02259		1.03	1.07	0.93	0.85	0.89	1.19	1.24		0.7	0.77	0.47	0.69		0.6354	0.3255	0.488	0.3221	0.574	0.3844	0.229	0.2238	0.2205	0.0971	0.178	0.0797	0.0613	0.0783	0.0024	0.0117	0.013	0.04	0.0044	0.0181	0.1366	0.3294	0.9959	1.2587	0.8008	0.9693	1.1711
	950			10-heptadecenoate (17:1n7)	LC/MS neg	33971				1.08	1.01	0.97	1.03	0.69	1.64	1.14		0.8	0.79	0.72	0.77		0.387	0.2479	0.636	0.3717	0.9345	0.5103	0.7719	0.4088	0.0004	0.0006	0.0191	0.0126	0.0745	0.0856	0.2151	0.3274	0.1839	0.2911	0.1892	0.2976	0.2396	0.4506	1.0471	2.0705	0.8253	1.2012	1.2218
	951			stearate (18:0)	LC/MS neg	1358	C01530	HMDB00827		1.08	1.2	0.96	0.89	1.03	1.17	1.21		0.74	0.77	0.54	0.69		0.1923	0.1732	0.2144	0.1903	0.6728	0.4218	0.2941	0.2576	0.3548	0.1331	0.194	0.0848	0.062	0.0783	0.0392	0.0909	0.0259	0.0666	0.0159	0.0465	0.1023	0.2746	0.9783	1.1112	0.8933	0.997	1.1063
	953			oleate (18:1n9)	GC/MS	1359	C00712	HMDB00207		1.01	1.18	0.83	1.09	0.97	1.06	0.94		0.88	0.67	0.85	0.77		0.7513	0.3605	0.2121	0.1903	0.3864	0.316	0.5794	0.3564	0.7036	0.2116	0.5607	0.1997	0.7306	0.3289	0.6387	0.7332	0.0008	0.0053	0.4527	0.5697	0.1755	0.3786	0.978	0.9382	0.7478	0.8762	1.3377
	955			cis-vaccenate (18:1n7)	GC/MS	33970	C08367	HMDB03231		0.94	1.19	0.66	1.04	0.87	1.07	0.82		0.82	0.82	0.62	0.76		0.535	0.2911	0.4195	0.2918	0.0834	0.1375	0.7096	0.3928	0.4246	0.1517	0.5672	0.2006	0.394	0.221	0.0056	0.0215	0.0334	0.0806	0.0207	0.0562	0.0009	0.015	1.0922	0.8836	0.8876	0.6258	1.445
	959			nonadecanoate (19:0)	LC/MS neg	1356	C16535	HMDB00772		1.08	1.27	0.92	0.78	0.99	1.24	1.27		0.78	1.04	0.77	0.88		0.4201	0.2584	0.2155	0.1903	0.5052	0.3632	0.0349	0.0841	0.8627	0.2482	0.0827	0.0434	0.0002	0.0013	0.1601	0.2626	0.7737	0.8397	0.1161	0.2054	0.2069	0.415	0.867	1.0648	0.9004	0.9497	1.1253
	960			10-nonadecenoate (19:1n9)	LC/MS neg	33972				1	1.02	0.79	1.07	0.92	1.32	0.87		0.77	0.81	0.63	0.75		0.9912	0.4181	0.8713	0.4343	0.0612	0.1195	0.6616	0.3862	0.5755	0.188	0.0846	0.0442	0.3032	0.1922	0.0006	0.0045	0.0239	0.0626	0.0218	0.0584	0.0133	0.0824	1.1795	1.4213	0.8829	1.2004	1.0256
	965			eicosenoate (20:1n9 or 11)	LC/MS neg	33587				0.89	0.99	0.75	0.92	0.85	1.01	0.81		0.97	0.84	0.66	0.83		0.121	0.1282	0.9719	0.4584	0.0295	0.0733	0.6108	0.3692	0.2359	0.1025	0.925	0.2858	0.0306	0.0508	0.8419	0.8909	0.0626	0.1291	0.0747	0.1475	0.4224	0.6248	1.2259	1.1173	0.9157	1.1929	1.0778
	968			behenate (22:0)	GC/MS	12125	C08281	HMDB00944		1.07	0.95	0.98	0.9	1.14	1.28	1.17		0.62	0.77	0.58	0.69		0.4444	0.2627	0.7287	0.39	0.8885	0.4953	0.476	0.3188	0.2934	0.1191	0.3892	0.1511	0.1611	0.1301	1.942e-05	0.0005	0.016	0.0467	0.0082	0.0283	0.0159	0.0909	0.9764	0.7944	1.0604	0.8163	1.2253
	978		Polyunsaturated Fatty Acid (n3 and n6)	eicosapentaenoate (EPA; 20:5n3)	LC/MS neg	18467	C06428	HMDB01999		1.3	0.5	1.29	1.25	0.8	1.49	2.47		0.85	0.87	0.54	0.8		0.112	0.1219	0.0129	0.0316	0.0284	0.0733	0.1612	0.1897	0.626	0.198	0.0335	0.0204	3.2486e-07	1.1479e-05	0.2513	0.3683	0.1663	0.2702	0.0051	0.0202	0.2158	0.4225	1.1786	2.5588	0.2619	1.1441	1.0146
	979			docosapentaenoate (n3 DPA; 22:5n3)	LC/MS neg	32504	C16513	HMDB01976		1.47	1.01	1.45	1.73	1.1	1.99	1.53		0.84	0.86	0.69	0.81		0.0002	0.0021	0.6385	0.3717	0.0009	0.0098	0.0188	0.0686	0.1033	0.0515	0.0018	0.002	7.5174e-05	0.0007	0.0049	0.0195	0.0412	0.0944	0.0323	0.0785	0.0512	0.1755	1.2582	2.0146	0.4864	1.0019	0.7816
	980			docosahexaenoate (DHA; 22:6n3)	LC/MS neg	19323	C06429	HMDB02183		1.15	0.88	1.25	1.41	1.04	1.18	1.14		0.86	1.09	1.24	1.05		0.0522	0.0792	0.6037	0.3717	0.0168	0.0578	0.0484	0.1041	0.2689	0.112	0.2583	0.1081	0.0517	0.0719	0.4508	0.5681	0.4484	0.566	0.2815	0.4014	0.7393	0.8478	1.1774	1.2551	0.4937	1.1789	1.0112
	984			linoleate (18:2n6)	LC/MS neg	1105	C01595	HMDB00673		1.19	0.84	1.2	1.13	0.74	1.63	1.6		1.01	1.03	1.12	1.05		0.0957	0.1073	0.3176	0.2455	0.0296	0.0733	0.3739	0.2764	0.0421	0.0248	0.0415	0.0243	0.0134	0.0316	0.9299	0.953	0.6232	0.7204	0.6711	0.7596	0.6267	0.7741	1.0728	2.7537	0.6609	1.1647	1.2728
	986			linolenate [alpha or gamma; (18:3n3 or 6)]	LC/MS neg	34035	C06427			1.18	0.94	1.48	1.02	0.87	1.53	1.24		0.8	0.83	0.68	0.78		0.0563	0.0797	0.9472	0.4571	0.0232	0.0658	0.5396	0.3419	0.5996	0.1927	0.0491	0.028	0.117	0.1054	0.0697	0.14	0.2197	0.333	0.058	0.1218	0.0352	0.1407	1.2322	2.3269	0.5558	1.3493	1.0048
	988			dihomo-linolenate (20:3n3 or n6)	LC/MS neg	35718	C03242	HMDB02925		1.42	0.57	1.37	1.4	0.95	2.16	2.08		0.83	0.85	0.59	0.75		0.0209	0.0414	0.0016	0.0076	0.013	0.0507	0.1697	0.1961	0.6439	0.2009	0.0045	0.0039	0.0057	0.0172	0.1095	0.1964	0.0231	0.061	0.0309	0.076	0.0395	0.1506	1.3263	4.1226	0.4953	1.0637	1.0449
	989			arachidonate (20:4n6)	LC/MS neg	1110	C00219	HMDB01043		1.52	0.7	1.14	1.57	0.85	2.57	2.28		0.85	0.84	0.64	0.76		0.0073	0.0224	0.0624	0.0834	0.1125	0.17	0.0287	0.079	0.5058	0.1733	0.0001	0.0003	1.2644e-06	3.5744e-05	0.114	0.2026	0.1165	0.2058	0.0375	0.0879	0.0122	0.0781	1.2974	3.2027	0.4201	0.9855	0.8572
	990			adrenate (22:4n6)	LC/MS neg	32980	C16527	HMDB02226		1.27	0.9	1.19	1.37	0.81	1.96	1.41		0.78	0.78	0.55	0.71		0.0374	0.0603	0.7178	0.3875	0.4829	0.3526	0.0171	0.0636	0.3305	0.1279	0.0002	0.0003	0.0113	0.0281	0.0437	0.0987	0.0119	0.0376	0.0238	0.0625	0.0487	0.1692	0.975	1.1996	0.8103	1.1638	0.814
	991			docosapentaenoate (n6 DPA; 22:5n6)	LC/MS neg	37478	C16513	HMDB13123		1.26	0.89	1.03	1.43	1.39	1.58	1.25		1.13	1.14	0.52	0.82		0.0096	0.0262	0.7425	0.3948	0.5581	0.3792	0.091	0.1464	0.0007	0.001	0.0204	0.0133	0.0129	0.0308	0.4315	0.5499	0.2281	0.3425	0.0194	0.0537	0.523	0.6987	0.9817	1.202	0.6525	1.3152	0.8555
	992			docosadienoate (22:2n6)	LC/MS neg	32415	C16533			0.86	1.03	0.82	0.71	0.84	0.95	0.81		0.68	0.86	0.62	0.81		0.1161	0.1246	0.8131	0.4177	0.3085	0.2815	0.1341	0.1836	0.319	0.1259	0.7472	0.2442	0.1082	0.1013	0.0032	0.0145	0.1846	0.292	0.0241	0.0631	0.4589	0.6507	1.1021	0.8966	1.0054	1.2545	1.1803
	993			dihomo-linoleate (20:2n6)	LC/MS neg	17805	C16525	HMDB05060		1.04	0.84	0.91	1.15	0.9	1.36	1.1		0.84	1.08	0.86	0.94		0.4201	0.2584	0.3876	0.2775	0.7264	0.4406	0.4257	0.2972	0.7015	0.2116	0.095	0.0486	0.1052	0.1012	0.3137	0.4354	0.7603	0.83	0.1831	0.2901	0.4205	0.6238	1.3172	1.5177	0.7376	1.2674	1.0568
	995			mead acid (20:3n9)	LC/MS neg	35174		HMDB10378		1.16	1.29	0.7	1.2	0.89	2.23	0.66		0.82	0.76	0.68	0.75		0.4314	0.2584	0.1078	0.1189	0.0795	0.1375	0.4274	0.2972	0.6835	0.2075	0.0053	0.0045	0.0392	0.0609	0.071	0.1419	0.0567	0.12	0.1076	0.1939	0.0023	0.0284	1.1781	1.4593	0.8359	1.5447	0.7294
	1037		Fatty Acid, Branched	15-methylpalmitate (isobar with 2-methylpalmitate)	LC/MS neg	38768				0.99	0.89	1.02	0.75	0.85	1.38	1.08		0.68	0.81	0.72	0.75		0.8919	0.39	0.3889	0.2775	0.7066	0.4353	0.0283	0.079	0.0444	0.0259	0.0087	0.0062	0.2819	0.1828	0.5691	0.6746	0.3753	0.4959	0.1857	0.2932	0.2412	0.4525	0.9463	1.2294	0.9969	0.9334	1.2219
	1040			17-methylstearate	LC/MS neg	38296				0.86	1.1	0.77	0.64	0.69	1.07	0.91		1.36	0.96	0.73	0.98		0.0578	0.0802	0.5753	0.3638	0.0174	0.0581	0.0049	0.0323	0.0947	0.0479	0.8901	0.2774	0.5732	0.2756	0.1402	0.2373	0.9997	0.9998	0.0681	0.1376	0.9815	0.9893	1.1887	0.9316	1.316	0.9383	1.3394
	1049		Fatty Acid, Dicarboxylate	2-hydroxyglutarate	GC/MS	37253	C02630	HMDB00606		0.96	1.09	1.02	0.85	0.68	0.94	1.17		0.49	0.83	0.53	0.61		0.7175	0.3487	0.3046	0.2399	0.7244	0.4406	0.3399	0.2633	0.0546	0.0301	0.7565	0.2443	0.119	0.1063	0.0007	0.0052	0.1866	0.2943	0.0298	0.074	0.0009	0.0147	1.1021	0.5317	1.0527	1.117	1.4274
	1118		Fatty Acid Metabolism	acetyl CoA	LC/MS neg	32484	C00024	HMDB01206		1.14	1.18	1.34	1.36	0.86	1.37	0.75		0.5	0.81	0.53	0.59		0.1782	0.1673	0.1842	0.1778	0.1531	0.1963	0.1303	0.1812	0.2562	0.108	0.0517	0.029	0.0519	0.0719	0.0017	0.0093	0.0293	0.073	0.0268	0.0684	0.0006	0.0112	0.9446	1.0027	0.9321	0.8822	0.6006
	1129		Fatty Acid Metabolism (also BCAA Metabolism)	butyrylcarnitine	LC/MS pos	32412	C02862	HDMB02013		1	1.41	1.32	1.07	0.41	0.8	1.01		1.39	0.88	1.09	1.17		0.8163	0.3759	0.0939	0.1072	0.0834	0.1375	0.1897	0.2016	0.0008	0.0011	0.3931	0.1521	0.9527	0.3857	0.0403	0.0927	0.3174	0.4392	0.7801	0.8445	0.6061	0.7591	0.6462	1.9564	0.5844	0.9625	1.3922
	1132			propionylcarnitine	LC/MS pos	32452	C03017	HMDB00824		1.28	1.24	1.4	1.28	0.67	1.4	1.71		0.88	0.8	0.6	0.78		0.0132	0.0337	0.0705	0.0906	0.0453	0.097	0.1022	0.1547	0.0108	0.0078	0.0002	0.0004	0.0008	0.0038	0.178	0.2841	0.0119	0.0374	0.1047	0.1899	0.0961	0.2656	0.7977	1.7423	0.4292	0.7379	1.6253
	1146		Fatty Acid Metabolism(Acyl Carnitine)	acetylcarnitine	LC/MS pos	32198	C02571	HMDB00201		1.01	1.1	1.21	0.96	0.38	1.46	0.98		0.97	0.84	0.62	0.8		0.3171	0.2268	0.0319	0.0554	0.0099	0.0421	0.3073	0.2581	1.0581e-05	2.7881e-05	0.0004	0.0006	0.1773	0.1351	0.9754	0.9839	0.5267	0.6382	0.0822	0.1585	0.1398	0.3336	0.6689	2.4814	0.3839	0.7667	2.5673
	1158			palmitoylcarnitine	LC/MS pos	22189	C02990	HMDB00222		0.63	0.81	0.58	0.57	0.28	0.93	0.63		1	0.9	1	0.95		0.0141	0.0348	0.6981	0.3834	0.0539	0.1079	0.1183	0.1672	1.711e-08	1.8757e-07	0.5014	0.1834	0.0512	0.0719			0.7234	0.8022			0.8332	0.9126	1.0547	1.5608	0.8639	1.13	3.0558
	1159			stearoylcarnitine	LC/MS pos	34409		HMDB00848		0.76	0.74	0.94	0.64	0.37	1.02	0.86		0.42	1.04	0.63	1.01		0.1213	0.1282	0.3528	0.263	0.7684	0.455	0.0693	0.1313	1.3863e-06	5.699e-06	0.4422	0.1668	0.8576	0.3597	0.007	0.0253	0.8613	0.9048	0.1006	0.1844	0.4981	0.6802	0.9106	1.9787	1.0824	0.7159	2.0849
	1160			oleoylcarnitine	LC/MS pos	35160		HMDB05065		0.59	1.04	0.62	0.53	0.26	0.59	0.49		0.79	1.08	0.67	0.89		0.0684	0.0893	0.0943	0.1072	0.3677	0.3098	0.1018	0.1547	5.6143e-07	2.7697e-06	0.2653	0.1093	0.0146	0.0327	0.1839	0.2911	0.3164	0.4383	0.0029	0.0133	0.4485	0.6439	1.1729	1.4816	0.7572	1.2352	5.0179
	1161		Carnitine Metabolism	deoxycarnitine	LC/MS pos	36747	C01181	HMDB01161		1.02	0.73	1.25	1	1.11	0.97	1.08		1.21	1.38	1.16	1.28		0.2897	0.2154	0.0713	0.0908	0.0131	0.0507	0.4073	0.2903	0.0418	0.0248	0.6623	0.2233	0.0948	0.0971	0.2998	0.4209	0.0795	0.1546	0.388	0.5085	0.152	0.3494	0.9966	2.8175	0.4867	1.479	1.203
	1162			carnitine	LC/MS pos	15500	C00318	HMDB00062		1.22	0.95	1.11	1.42	0.47	2.08	1.28		0.53	1.05	0.71	0.9		0.1294	0.1331	0.7736	0.4075	0.1311	0.1858	0.0096	0.0484	1.2949e-07	8.5174e-07	1.2202e-07	1.558e-06	0.0046	0.0151	0.0022	0.0109	0.5854	0.6885	0.0075	0.0265	0.3551	0.5692	0.8467	3.0921	0.6227	0.8849	1.9521
	1163			3-dehydrocarnitine*	LC/MS pos	32654	C02636	HMDB12154		1.08	0.96	1.05	1.11	0.55	1.51	1.33		0.84	0.94	0.79	0.91		0.2769	0.2105	0.632	0.3717	0.3863	0.316	0.2216	0.2178	3.252e-06	1.1884e-05	3.4405e-06	1.5415e-05	0.0001	0.0009	0.0704	0.1409	0.4182	0.5376	0.0018	0.0097	0.652	0.7909	0.7842	2.4051	0.7718	0.7964	2.0614
	1169		Fatty Acid, Monohydroxy	4-hydroxybutyrate (GHB)	GC/MS	34585	C00989	HMDB00710		1.54	2.16	2.01	1.5	1.97	0.66	0.96		0.84	0.86	0.81	0.85		0.0025	0.0109	0.0014	0.0073	3.3017e-05	0.0005	0.0817	0.1412	0.0007	0.001	0.0071	0.0054	0.9687	0.389	0.2066	0.3176	0.0922	0.1728	0.0889	0.1681	0.5241	0.6991	1.0388	0.4811	0.5588	1.6241	1.2134
	1174			2-hydroxypalmitate	LC/MS neg	35675				0.66	1.19	0.31	0.42	0.34	0.8	0.88		0.98	0.98	0.77	0.92		0.0063	0.0198	0.1352	0.1402	2.4769e-05	0.0004	0.0054	0.0328	1.5951e-06	6.2953e-06	0.4915	0.1804	0.9471	0.3847	0.7773	0.8423	0.8125	0.8689	0.0639	0.1312	0.7152	0.8278	1.1498	0.8366	1.5629	0.7908	2.9364
	1175			2-hydroxystearate	LC/MS neg	17945	C03045			0.74	1.46	0.37	0.46	0.44	0.91	0.77		0.76	0.9	0.75	0.81		0.036	0.0603	0.0342	0.057	9.0726e-06	0.0003	0.0031	0.0219	2.0693e-05	4.9797e-05	0.8144	0.2586	0.3108	0.1932	0.2513	0.3683	0.4636	0.5796	0.0336	0.0808	0.0654	0.2101	1.1264	0.8717	1.4901	0.7271	2.335
	1221		Eicosanoid	prostaglandin E2	LC/MS neg	7746	C00584	HMDB01220		1.4	0.76	1.04	0.67	0.38	2.2	3.32		0.52	0.88	0.5	0.7		0.6279	0.3234	0.3241	0.2473	0.8139	0.4699	0.1453	0.1841	0.0171	0.0116	1.1459e-07	1.558e-06	0.0054	0.0172	0.0178	0.0505	0.4601	0.5765	0.0007	0.005	0.0314	0.1317	0.7272	18.1645	1.4818	0.7316	0.8431
	1238			prostaglandin E1	LC/MS neg	19391	C04741	HMDB01442		1	1	1	1	1	1	1		1.17	1.12	0.8	1.02																0.4854	0.5997	0.2479	0.3645	0.0364	0.0858	0.8458	0.9195	0.5377	0.771	0.5377	0.5377	0.5377
	1295		Inositol Metabolism	myo-inositol	GC/MS	19934	C00137	HMDB00211		1.5	1.17	0.23	0.54	5.48	0.6	0.99		1.92	1.28	1.34	1.51		0.2295	0.1904	0.0098	0.0261	0.0008	0.0097	0.5293	0.3391	8.4667e-10	2.0884e-08	0.8852	0.2767	0.0472	0.0701	5.6942e-05	0.0009	0.0249	0.0646	0.0353	0.0838	0.0533	0.1804	0.3422	0.403	0.4216	3.5259	1.2038
	1296			chiro-inositol	GC/MS	37112				1.16	1.42	0.47	1.04	1.61	0.91	1.53		0.92	1.02	0.79	0.92		0.2229	0.1881	0.0158	0.0362	0.0154	0.0553	0.1114	0.1615	0.0003	0.0005	0.7334	0.2421	0.0077	0.0215	0.7973	0.8576	0.7112	0.7923	0.0513	0.1111	0.6797	0.8088	0.3241	0.8885	0.4144	1.1048	1.3752
	1298			scyllo-inositol	GC/MS	32379	C06153	HMDB06088		1.03	0.77	0.02	0.27	4.3	0.07	0.72		0.3	0.86	0.66	0.77		0.1013	0.1127	0.0013	0.0069	0.014	0.052	0.0787	0.1388	2.3149e-07	1.4275e-06	0.3255	0.1306	0.0013	0.0057	5.8436e-05	0.001	0.0335	0.0807	0.0013	0.0078	0.1391	0.3336	0.0456	0.0632	0.0456	6.9345	0.0703
	1303			inositol 1-phosphate (I1P)	GC/MS	1481	C04006	HMDB00213		1.21	0.98	1.03	1.25	1.17	1.35	1.5		0.32	1.4	0.94	0.89		0.09	0.1063	0.9953	0.4655	0.8981	0.4977	0.4995	0.3281	0.6633	0.204	0.4252	0.1621	0.0128	0.0308	0.4353	0.5535	0.1854	0.293	0.5028	0.6158	0.7936	0.8897	0.98	0.8109	0.9576	1.0807	0.9611
	1323		Phospholipid Metabolism	choline phosphate	LC/MS pos	34396	C00588	HMDB01565		1.09	1.46	0.95	0.91	0.63	1.43	1.14		0.57	0.92	0.8	0.8		0.2517	0.2	1.0735e-05	0.0002	0.9619	0.5131	0.7156	0.3948	2.9266e-05	6.4843e-05	2.6755e-05	7.3771e-05	0.0154	0.0335	0.0001	0.0016	0.7145	0.7951	0.2239	0.3377	0.1148	0.2974	0.6843	1.2426	1.0702	0.73	1.7312
	1324			cytidine 5'-diphosphocholine	LC/MS pos	34418	C00307	HMDB01413		0.96	0.99	1.02	1.07	1.09	0.53	1.07		0.43	0.68	0.65	0.62		0.3394	0.2308	0.8888	0.4378	0.5649	0.3808	0.7894	0.4155	0.045	0.0261	2.9806e-05	7.8174e-05	0.3488	0.2089	1.7738e-05	0.0005	0.0001	0.0018	0.0004	0.0035	0.0185	0.0986	1.0528	0.4177	1.0821	0.9716	0.992
	1325			glycerophosphorylcholine (GPC)	LC/MS pos	15990	C00670	HMDB00086		1.3	0.75	1.82	1.69	0.96	1.79	0.83		1.18	1.04	0.79	1		0.0152	0.0357	6.4583e-06	0.0002	1.8083e-05	0.0004	0.0008	0.0094	0.6409	0.2009	3.0941e-05	7.9218e-05	0.0015	0.0066	0.0899	0.1695	0.7058	0.7877	0.024	0.0629	0.96	0.9827	1.0288	2.2495	1.1272	0.7065	0.8728
	1328			ethanolamine	GC/MS	1497	C00189	HMDB00149		0.96	1.3	0.68	0.55	0.81	1.29	1.15		0.76	1.04	0.85	0.88		0.8159	0.3759	0.1159	0.1247	0.051	0.1055	0.0086	0.0445	0.2817	0.1153	0.0688	0.037	0.0616	0.0783	0.0141	0.0425	0.6869	0.772	0.1228	0.2144	0.0416	0.1556	1.2318	0.8317	0.7446	1.0355	1.8631
	1329			phosphoethanolamine	LC/MS neg	1600	C00346	HMDB00224		0.9	1.46	0.26	0.14	0.87	1.11	1.54		0.8	0.55	0.44	0.59		0.7028	0.3464	0.001	0.0055	1.3922e-05	0.0004	6.9756e-09	1.1932e-06	0.3093	0.1231	0.0355	0.0215	0.0004	0.0022	0.1369	0.233	0.0018	0.0095	0.0003	0.0026	0.0006	0.0109	0.3613	1.689	0.3155	1.0016	2.4474
	1330			cytidine-5'-diphosphoethanolamine	LC/MS pos	34410	C00570	HMDB01564		0.94	1.29	0.76	0.63	1.02	0.87	1.04		0.53	0.76	0.93	0.7		0.3947	0.2491	0.01	0.0261	0.0028	0.0202	0.0164	0.0624	0.366	0.1357	0.2266	0.0967	0.2644	0.1767	0.0305	0.0753	0.1211	0.212	0.6533	0.7456	0.0337	0.137	0.7462	0.905	0.9186	1.0552	1.3259
	1331			glycerophosphoethanolamine	GC/MS	37455	C01233	HMDB00114		1.74	0.63	2.1	3.86	1.48	1.97	0.42		1	1.45	1.12	1.16		0.1938	0.1732	0.1958	0.1808	0.0271	0.071	0.0309	0.0807	0.1793	0.0838	0.4855	0.1794	0.0592	0.0775	0.863	0.906	0.0687	0.1385	0.6875	0.7725	0.1514	0.3485	1.9284	1.707	0.8844	0.5379	1.6437
	1333		Lysolipid	1-myristoylglycerophosphocholine (14:0)	LC/MS pos	45453		HMDB10379		0.92	0.77	0.78	1.03	0.74	1.18	0.99		0.36	0.11	0.28	0.19		0.092	0.1063	0.0288	0.0512	0.2027	0.226	0.8507	0.4383	0.0045	0.0039	0.177	0.0796	0.9211	0.3763	0.1491	0.2489	8.3941e-05	0.0012	0.0244	0.0635	8.0693e-05	0.0027	0.9538	0.9448	1.1099	1.0432	1.2041
	1334			2-myristoylglycerophosphocholine*	LC/MS pos	35626				0.82	0.7	0.77	0.81	0.71	1.08	0.87		0.58	1.12	0.99	0.94		0.0146	0.0354	0.0072	0.0201	0.0825	0.1375	0.3133	0.2583	0.0335	0.0205	0.1676	0.0767	0.2861	0.1847	0.0102	0.0335	0.791	0.8529	0.6929	0.777	0.2837	0.4996	1.0096	0.6495	1.1656	0.9158	1.3034
	1337			1-pentadecanoylglycerophosphocholine (15:0)*	LC/MS pos	37418				1.04	0.76	0.83	1.21	0.69	1.18	1.55		0.72	0.52	1.01	0.69		0.8346	0.3798	0.2432	0.2065	0.2771	0.2659	0.9399	0.4688	0.0637	0.0343	0.2809	0.1153	0.0229	0.0425	0.0714	0.1424	0.0525	0.1131	0.9012	0.933	0.0219	0.1097	0.6348	1.2661	0.9705	0.9302	1.3122
	1338			1-palmitoylglycerophosphocholine (16:0)	LC/MS pos	33955				1.23	0.97	0.69	1.78	1.08	1.22	1.62		0.91	0.87	0.93	0.9		0.468	0.2703	0.6499	0.3729	0.0192	0.0617	0.4849	0.3222	0.8745	0.2494	0.0053	0.0045	0.1828	0.1374	0.4571	0.5738	0.4113	0.5309	0.5549	0.6628	0.2147	0.4218	0.8476	1.4037	0.8537	0.88	1.0367
	1339			2-palmitoylglycerophosphocholine*	LC/MS pos	35253				0.95	0.88	0.79	1.11	0.84	0.98	1.11		0.58	1.24	1.12	1.05		0.2775	0.2105	0.4173	0.2915	0.1127	0.17	0.94	0.4688	0.3043	0.1221	0.9993	0.301	0.5802	0.277	0.0011	0.007	0.7523	0.8243	0.7654	0.8338	0.4014	0.6075	0.9087	0.9144	0.9585	0.9709	1.212
	1340			1-palmitoleoylglycerophosphocholine (16:1)*	LC/MS pos	33230				1.03	0.99	0.91	1.27	0.61	1.23	1.15		0.71	1.29	1.31	1.15		0.8593	0.3852	0.8435	0.4232	0.443	0.3386	0.5383	0.3419	0.0029	0.0026	0.0026	0.0026	0.0207	0.0403	0.0691	0.139	0.4185	0.5379	0.6421	0.7362	0.9723	0.9874	0.864	1.211	0.9755	0.9242	1.144
	1341			2-palmitoleoylglycerophosphocholine*	LC/MS pos	35819				0.83	0.78	0.73	0.85	0.78	0.97	0.88		0.69	1.05	0.99	0.94		0.0089	0.0248	0.0202	0.0426	0.1539	0.1963	0.4055	0.2903	0.0006	0.0009	0.8151	0.2586	0.2475	0.1731	0.0161	0.047	0.9407	0.9604	0.7311	0.8081	0.4091	0.6133	1.005	0.833	1.012	0.9607	1.186
	1342			1-margaroylglycerophosphocholine (17:0)	LC/MS pos	33957		HMDB12108		1.51	0.93	0.74	2.75	0.8	0.98	2.87		0.72	0.78	0.89	0.78		0.6287	0.3234	0.6292	0.3717	0.2436	0.252	0.35	0.2654	0.3483	0.1322	0.7977	0.2553	0.0518	0.0719	0.0052	0.0203	0.1961	0.3056	0.1372	0.2334	0.0649	0.2095	0.8161	1.842	0.9632	0.8065	1.0483
	1344			1-stearoylglycerophosphocholine (18:0)	LC/MS pos	33961				1.81	1.12	0.7	3.05	1.39	1.25	3.34		0.53	0.89	1.27	0.87		0.0676	0.0891	0.9719	0.4584	0.0746	0.1348	0.3698	0.2763	0.243	0.1047	0.0461	0.0265	0.0704	0.0843	0.071	0.1419	0.5768	0.6808	0.4488	0.5664	0.4798	0.667	0.7277	3.1604	0.9673	0.7257	1.1013
	1345			2-stearoylglycerophosphocholine*	LC/MS pos	35255				2.09	1.6	1	3.34	1.86	1.23	3.51		0.73	1.02	0.83	0.91		0.0015	0.0091	0.2085	0.1892			0.1802	0.1991	0.197	0.0904	0.3739	0.1484	0.0713	0.0843	0.0855	0.1633	0.9725	0.982	0.3549	0.4776	0.4193	0.6231	0.1866	0.5151	0.1866	0.1866	0.1866
	1346			1-oleoylglycerophosphocholine (18:1)	LC/MS pos	33960				1.24	1.02	0.75	2.09	1.01	1.15	1.44		0.72	0.71	0.88	0.75		0.4294	0.2584	0.9617	0.4584	0.1181	0.1731	0.4105	0.2914	0.933	0.2634	0.0973	0.0496	0.2996	0.1908	0.0249	0.0645	0.1815	0.2882	0.2432	0.3596	0.0416	0.1556	0.7747	1.7103	0.89	0.7471	1.1002
	1348			2-oleoylglycerophosphocholine*	LC/MS pos	35254				0.99	0.97	0.69	1.19	0.94	1.05	1.11		0.76	0.82	0.82	0.8		0.4234	0.2584	0.7111	0.3875	0.0331	0.0781	0.9596	0.4731	0.5839	0.1892	0.2525	0.1061	0.8866	0.3654	0.007	0.0253	0.2022	0.3126	0.0681	0.1375	0.0054	0.0481	0.9135	1.1394	1.0582	0.9484	1.0268
	1349			1-linoleoylglycerophosphocholine (18:2n6)	LC/MS pos	34419	C04100			0.86	0.66	0.81	0.98	0.59	0.64	1.46		0.33	0.63	0.71	0.55		0.1309	0.1337	0.0645	0.0854	0.3462	0.2998	0.8917	0.455	0.0513	0.0289	0.1239	0.0603	0.0433	0.0652	0.0071	0.0256	0.0071	0.0255	0.1871	0.295	0.0022	0.0279	0.7598	1.1977	1.0217	0.884	1.4974
	1350			2-linoleoylglycerophosphocholine*	LC/MS pos	35257				0.82	0.68	0.8	0.75	0.76	0.71	1.24		0.83	0.88	0.97	0.89		0.0255	0.0478	0.0686	0.0888	0.2256	0.2442	0.218	0.2156	0.0802	0.0419	0.002	0.0022	0.0476	0.0701	0.3067	0.4281	0.4492	0.5668	0.5945	0.6963	0.157	0.3543	0.8831	0.9214	1.0084	0.8619	1.5108
	1359			2-eicosatrienoylglycerophosphocholine*	LC/MS pos	35884				0.91	0.54	0.75	1.07	1.06	0.75	1.27		0.99	0.74	1.01	0.92		0.1826	0.1693	0.0328	0.0565	0.1132	0.17	0.9454	0.4701	0.5277	0.1789	0.0733	0.039	0.3137	0.1936	0.916	0.9438	0.0652	0.1332	0.9838	0.9896	0.3353	0.5486	0.9154	1.0043	1.0886	0.831	0.8787
	1361			2-arachidonoylglycerophosphocholine*	LC/MS pos	35256				0.97	0.81	0.81	0.84	1.15	1.04	1.19		0.45	0.59	1.17	0.64		0.5077	0.287	0.1916	0.1787	0.2216	0.2413	0.3433	0.2633	0.1522	0.0725	0.544	0.195	0.0081	0.0221	0.0144	0.0433	0.1339	0.2291	0.5077	0.6205	0.1857	0.3896	0.9005	1.3424	0.7754	0.9761	1.0148
	1365			2-docosapentaenoylglycerophosphocholine (22:5n3)*	LC/MS pos	37366				1.12	0.98	1.03	1.47	1.14	1.03	1.08		0.49	0.48	1.03	0.59		0.3288	0.2297	0.7195	0.3875	0.7875	0.4636	0.3187	0.2596	0.4544	0.1596	0.641	0.2185	0.3691	0.2112	0.0272	0.0691	0.0769	0.1507	0.9969	0.9982	0.0364	0.1429	0.9604	1.1607	0.7944	1.1042	1.0058
	1367			2-docosahexaenoylglycerophosphocholine*	LC/MS pos	35883				1.17	1.13	1.03	1.42	1.1	1.44	0.87		0.66	0.53	1.01	0.69		0.0365	0.0603	0.4387	0.299	0.6485	0.4149	0.1068	0.1575	0.324	0.1274	1.6736e-05	5.4536e-05	0.0948	0.0971	0.1166	0.2059	0.0481	0.1057	0.9823	0.9885	0.0196	0.1029	0.8228	1.1048	0.8758	1.0129	1.0886
	1370			1-palmitoylplasmenylethanolamine*	LC/MS neg	39270				1.66	0.72	1.37	2.73	1.68	1.4	2.04		0.83	0.84	1.11	0.9		0.0005	0.0045	0.0398	0.063	0.0066	0.0339	0.0122	0.0566	0.0012	0.0015	0.0043	0.0038	0.0509	0.0719	0.3771	0.4976	0.4876	0.6017	0.3432	0.466	0.5491	0.7179	1.0076	1.4445	0.4778	0.8373	0.6285
	1375			1-palmitoylglycerophosphoethanolamine	LC/MS neg	35631		HMDB11503		1.39	0.95	1.01	1.99	0.98	1.83	1.59		1.07	0.89	1.04	1		0.0034	0.0129	0.8311	0.4219	0.6698	0.4213	0.0369	0.0876	0.8686	0.2491	0.0026	0.0026	0.0721	0.0843	0.5455	0.6544	0.3966	0.5169	0.7969	0.8574	0.8742	0.9376	0.8419	1.481	0.8307	0.723	1.1404
	1376			2-palmitoylglycerophosphoethanolamine*	LC/MS pos	35684				0.93	0.99	0.94	0.97	0.95	0.87	0.85		0.38	0.48	2.13	0.59		0.2108	0.1841	0.8759	0.4353	0.6469	0.4149	0.6779	0.3893	0.6679	0.2043	0.1418	0.0675	0.2809	0.1828	0.1011	0.1852	0.2639	0.3821	0.1619	0.2649	0.3511	0.5645	0.8377	1.2481	1.1244	1.0325	1.4719
	1378			1-stearoylglycerophosphoethanolamine	LC/MS neg	34416		HMDB11130		1.59	1.3	1.25	1.92	1.46	1.74	1.84		0.31	0.35	2.15	0.44		0.0003	0.0037	0.1704	0.1703	0.167	0.204	0.1032	0.1548	0.0098	0.0073	0.0682	0.0369	0.2506	0.1731	0.204	0.3148	0.0547	0.1167	0.2308	0.3455	0.3058	0.5192	0.9705	1.7133	0.8412	0.5908	0.8864
	1380			1-oleoylglycerophosphoethanolamine	LC/MS neg	35628		HMDB11506		1.63	1.2	1.06	2.79	0.73	2.35	1.63		0.34	0.46	1.61	0.51		0.0023	0.0103	0.1475	0.1502	0.2932	0.273	0.0139	0.06	0.0614	0.0333	9.834e-06	3.525e-05	0.1195	0.1063	0.3739	0.4945	0.1821	0.2889	0.3739	0.4945	0.2438	0.4555	0.7453	2.0797	0.7776	0.6163	1.2622
	1381			2-oleoylglycerophosphoethanolamine*	LC/MS neg	35687				1.1	0.91	0.76	1.42	0.69	1.34	1.46		0.57	0.46	1.22	0.59		0.6406	0.3258	0.6111	0.3717	0.1821	0.2188	0.1398	0.1841	0.0851	0.044	0.0078	0.0058	0.1017	0.0986	0.1643	0.2677	0.084	0.1611	0.6251	0.7221	0.1691	0.3707	0.7602	1.6558	0.8949	0.8401	1.0916
	1383			2-palmitoleoylglycerophosphoethanolamine*	LC/MS pos	34871				0.83	0.78	0.75	0.8	0.91	0.88	0.85		0.55	0.54	0.9	0.62		0.0039	0.0144	0.0019	0.0082	0.079	0.1375	0.2983	0.2576	0.2517	0.1075	0.189	0.0833	0.0974	0.0973	0.0638	0.131	0.1041	0.1892	0.6408	0.7351	0.0161	0.0909	0.9259	0.9648	1.1431	0.9945	1.3986
	1385			2-linoleoylglycerophosphoethanolamine*	LC/MS pos	34666				0.88	0.76	0.95	0.83	0.82	0.69	1.2		0.45	0.53	0.88	0.55		0.0935	0.1064	0.0882	0.103	0.7892	0.4636	0.3305	0.2605	0.1426	0.0683	6.845e-06	2.6288e-05	0.065	0.0806	0.0681	0.1376	0.0857	0.1637	0.3838	0.5044	0.0579	0.1918	0.8853	0.8878	1.0093	0.9211	1.5016
	1388			1-arachidonoylglycerophosphoethanolamine*	LC/MS neg	35186		HMDB11517		1.15	1.19	0.71	1.19	0.91	1.37	1.51		0.55	0.67	0.84	0.66		0.5978	0.3148	0.4118	0.2889	0.2311	0.2473	0.4292	0.2973	0.8179	0.238	0.1141	0.0563	0.7942	0.3484	0.0116	0.0367	0.0631	0.13	0.0466	0.1033	0.0097	0.0663	0.6408	2.373	0.8948	0.6764	1.0637
	1389			2-arachidonoylglycerophosphoethanolamine*	LC/MS neg	32815				1.07	0.84	0.77	0.99	0.93	1.12	1.75		0.67	0.47	0.8	0.6		0.7057	0.3464	0.1779	0.1727	0.0887	0.1436	0.9054	0.4596	0.6418	0.2009	0.4352	0.1648	0.0225	0.0425	0.175	0.2806	0.028	0.0706	0.1759	0.2817	0.0088	0.0626	0.8102	1.6481	0.8462	1.0564	1.0926
	1390			2-docosapentaenoylglycerophosphoethanolamine*	LC/MS pos	34875				1.02	0.95	0.99	0.97	1.23	1.07	0.95		0.65	0.71	0.86	0.73		0.8421	0.3804	0.6927	0.383	0.9434	0.5128	0.6878	0.3893	0.1012	0.0507	0.1668	0.0766	0.6394	0.2983	0.0065	0.0241	0.2063	0.3173	0.156	0.2576	0.0964	0.266	0.8735	1.1964	1.1985	1.0436	1.0054
	1391			2-docosahexaenoylglycerophosphoethanolamine*	LC/MS pos	34258				0.96	0.93	1.05	0.85	1.05	1.05	0.83		0.7	0.57	0.73	0.65		0.3218	0.2268	0.4358	0.299	0.7036	0.4353	0.2664	0.2457	0.2675	0.1118	0.1879	0.0832	0.0244	0.0436	0.0342	0.0819	0.2756	0.3948	0.0321	0.0781	0.0198	0.103	0.9451	1.1178	1.0231	1.0864	1.1537
	1394			2-eicosapentaenoylglycerophosphoethanolamine*	LC/MS pos	43254				0.82	0.47	0.87	0.72	0.8	0.62	1.45		0.74	0.78	0.74	0.76		0.0443	0.0685	1.2221e-08	5.1014e-07	0.4984	0.3597	0.2097	0.2145	0.0796	0.0418	3.3709e-05	8.2382e-05	0.0077	0.0215	0.0295	0.0734	0.273	0.3919	0.0114	0.0363	0.0135	0.083	0.9943	1.0275	0.7906	1.0295	1.3446
	1398			1-palmitoylglycerophosphoinositol*	LC/MS neg	35305				1.81	1.74	0.67	1.49	0.42	5.05	1.48		0.63	0.8	0.89	0.79		0.0572	0.0802	0.011	0.0282	0.1216	0.1768	0.0234	0.075	0.0019	0.002	8.0722e-05	0.0002	0.019	0.0388	0.0053	0.0207	0.0946	0.1762	0.5525	0.6605	0.3384	0.5515	0.3516	2.5406	0.6507	0.4178	0.8466
	1401			1-stearoylglycerophosphoinositol	LC/MS neg	19324				1.51	1.77	0.62	1.26	0.49	3.78	1.14		0.75	0.93	0.98	0.9		0.0927	0.1063	0.0017	0.008	0.0298	0.0733	0.1557	0.1889	0.0054	0.0045	0.0002	0.0003	0.1019	0.0986	0.068	0.1374	0.5611	0.6678	0.9293	0.9525	0.6246	0.7738	0.3729	2.5688	0.7019	0.3857	0.9799
	1402			2-stearoylglycerophosphoinositol*	LC/MS neg	39223				1.26	2.56	0.61	1	0.49	1.84	1.08		0.74	0.83	0.83	0.82		0.4654	0.2699	0.0002	0.0017	0.4473	0.3386	0.6202	0.3723	0.2731	0.1127	0.6296	0.2168	0.5889	0.2793	0.2992	0.4203	0.3009	0.422	0.377	0.4976	0.247	0.4597	0.2987	0.4091	0.3005	0.2304	0.6971
	1403			1-oleoylglycerophosphoinositol*	LC/MS neg	36602				1.5	1.44	0.61	1.33	0.41	4.06	1.18		0.91	0.88	0.91	0.89		0.2496	0.2	0.0287	0.0512	0.0803	0.1375	0.0978	0.1547	0.0016	0.0018	0.0022	0.0024	0.1787	0.1351	0.4968	0.6102	0.4024	0.5223	0.6213	0.7189	0.6198	0.7698	0.3473	1.9933	0.7247	0.4674	1.0015
	1404			2-oleoylglycerophosphoinositol*	LC/MS neg	37232				1.31	1.13	0.9	1.55	0.89	2.05	1.32		0.51	0.8	0.67	0.76		0.0845	0.104	0.8127	0.4177	0.5926	0.3955	0.0509	0.1071	0.5902	0.1903	0.14	0.0669	0.1897	0.1404	0.0589	0.1232	0.2975	0.4185	0.4585	0.5751	0.3936	0.603	0.7085	2.0675	0.6854	0.7802	0.8848
	1409			1-arachidonoylglycerophosphoinositol*	LC/MS neg	34214				2.38	1.74	1.02	1.74	1.72	5.95	2.1		0.83	0.88	0.71	0.84		9.454e-05	0.0013	0.0214	0.0435	0.4758	0.3504	0.0147	0.06	0.003	0.0027	0.0006	0.0008	0.0226	0.0425	0.3635	0.4862	0.9078	0.9381	0.4088	0.5284	0.6162	0.768	0.9388	4.2348	0.3742	0.9766	0.7005
	1410			2-arachidonoylglycerophosphoinositol*	LC/MS neg	38077				1.61	0.95	0.87	1.9	1.27	3.05	1.61		0.97	0.95	0.84	0.93		0.0342	0.0585	0.7257	0.3896	0.5355	0.3707	0.008	0.0427	0.3572	0.1335	0.1312	0.0633	0.4184	0.2275	0.9326	0.9547	0.7087	0.7901	0.2629	0.3812	0.6844	0.8095	0.8747	3.8039	0.4859	1.0974	1.1011
	1425			1-stearoylglycerophosphoglycerol	LC/MS neg	34437				0.86	1.34	0.51	0.84	0.82	0.76	0.91		0.73	1.05	0.96	0.97		0.6372	0.3255	0.196	0.1808	0.0023	0.0182	0.7836	0.4137	0.7513	0.224	0.4803	0.1787	0.9804	0.3907	0.0688	0.1386	0.9471	0.9646	0.5433	0.6525	0.4565	0.6489	0.4729	0.3756	0.5959	0.5784	0.6104
	1430		Glycerolipid Metabolism	glycerol 3-phosphate (G3P)	GC/MS	15365	C00093	HMDB00126		1.48	0.79	1.97	2.05	1.09	1.85	1.13		0.82	0.72	0.86	0.78		0.0009	0.0063	0.007	0.0199	0.0017	0.0149	0.0205	0.0729	0.5506	0.1829	0.0144	0.0096	0.0388	0.0609	0.2675	0.386	0.0522	0.1125	0.231	0.3458	0.18	0.3842	0.8368	1.8546	0.9371	0.7364	0.6566
	1439		Monoacylglycerol	1-palmitoylglycerol (1-monopalmitin)	LC/MS neg	21127				1.07	1.12	0.71	0.83	0.86	1.72	1.15		0.78	0.77	0.58	0.73		0.6773	0.3357	0.681	0.3816	0.0326	0.0779	0.1836	0.1991	0.2803	0.1153	0.0101	0.0069	0.2629	0.1767	0.0007	0.0051	0.0122	0.0381	0.0806	0.1563	0.0654	0.2101	1.1015	1.3079	0.9131	0.9076	1.3445
	1442			1-stearoylglycerol (1-monostearin)	GC/MS	21188	D01947			1.2	1.31	0.92	1.04	1.29	1.46	1.16		1.04	1.03	1.19	1.07		0.0582	0.0802	0.0494	0.0711	0.684	0.426	0.9802	0.4731	0.1548	0.0734	0.063	0.0346	0.3244	0.1976	0.8793	0.9179	0.7457	0.8192	0.6146	0.7133	0.6669	0.8003	0.7562	1.0375	0.9154	0.5827	1.1265
	1446			1-linoleoylglycerol (1-monolinolein)	LC/MS neg	27447				1.16	1.14	0.81	0.9	0.77	1.73	1.59		1.07	0.61	0.62	0.68		0.4275	0.2584	0.7038	0.3853	0.3888	0.316	0.7006	0.3928	0.248	0.1064	0.0053	0.0045	0.0808	0.0872	0.9481	0.9652	0.0225	0.0599	0.0377	0.0881	0.2707	0.4862	0.7122	1.5878	0.7325	0.7402	1.2789
	1449			1-arachidonylglycerol	LC/MS neg	34397	C13857	HMDB11572		1.15	1.35	0.63	0.69	1.04	1.83	1.35		0.95	0.75	0.57	0.75		0.5809	0.3088	0.1318	0.1384	0.146	0.1949	0.047	0.1031	0.616	0.1957	0.0405	0.0239	0.159	0.1292	0.9532	0.9688	0.1205	0.2112	0.0333	0.0803	0.3861	0.5954	1.0459	2.5303	0.7052	0.9895	1.2008
	1450			2-arachidonoyl glycerol	LC/MS neg	19266	C13856	HMDB04666		1.15	1.23	0.69	0.71	1.15	1.68	1.42		0.84	0.78	0.52	0.74		0.4901	0.2799	0.2691	0.2202	0.1405	0.1949	0.0762	0.1357	0.3259	0.1276	0.0579	0.0319	0.1228	0.1078	0.2005	0.3106	0.1246	0.2168	0.0295	0.0734	0.2732	0.4882	1.0355	2.179	0.7009	0.9234	1.2553
	1459		Diacylglycerol	1,2-dipalmitoylglycerol	GC/MS	35727		HMDB07098		1.12	1.15	0.87	1.15	0.93	1.06	1.55		1.12	0.79	0.95	0.96		0.2331	0.1913	0.1725	0.1704	0.5665	0.3808	0.6877	0.3893	0.9129	0.2588	0.6613	0.2233	0.003	0.0115	0.428	0.5466	0.1296	0.2235	0.6573	0.7486	0.6293	0.7742	1.0767	0.7152	0.7864	1.0685	1.2526
	1463		Sphingolipid Metabolism	sphinganine	LC/MS pos	17769	C00836	HMDB00269		1.1	0.92	1.02	1.27	1.55	0.99	0.86		1.1	1.07	0.98	1.06		0.288	0.2152	0.6357	0.3717	0.6507	0.4149	0.5006	0.3281	0.005	0.0042	0.8296	0.2616	0.1631	0.1301	0.2343	0.3493	0.7623	0.8313	0.8466	0.8941	0.7098	0.8237	1.0109	1.2271	1.3199	1.0334	1.1071
	1466			palmitoyl sphingomyelin	GC/MS	37506				1.29	1.09	1.12	1.34	1.41	1.41	1.41		1.17	0.92	0.84	0.94		0.0005	0.0045	0.4729	0.3163	0.3059	0.2806	0.1015	0.1547	6.2555e-06	1.991e-05	0.0094	0.0066	0.0017	0.007	0.159	0.2612	0.4697	0.5853	0.1072	0.1934	0.8222	0.9071	1.0415	0.9469	0.7545	0.9546	0.9838
	1467			stearoyl sphingomyelin	GC/MS	19503	C00550	HMDB01348		1.11	1.41	1.11	0.84	0.9	1.53	0.84		1.01	1.27	0.89	1.08		0.4364	0.2601	0.0216	0.0435	0.1317	0.1858	0.4169	0.2938	0.6429	0.2009	0.0068	0.0053	0.4435	0.2365	0.9787	0.9862	0.1037	0.1886	0.3794	0.5001	0.6752	0.8067	1.0328	1.0341	0.8915	0.8056	1.2208
	1472			sphingosine	LC/MS pos	17747	C00319	HMDB00252		1.27	0.75	1.19	1.61	1.67	1.2	1.2		1	1.27	0.9	1.07		0.0189	0.0396	0.0667	0.087	0.092	0.1477	0.2148	0.215	0.0005	0.0008	0.0033	0.0031	0.0232	0.0425	0.9387	0.959	0.3977	0.518	0.5678	0.6734	0.6968	0.8166	0.9897	1.5657	0.7553	1.1243	1.1347
	1493		Sterol	lathosterol	GC/MS	39864	C01189	HMDB01170		1.44	2.18	1.99	1.97	0.51	1.37	0.62		2.2	2.03	1.62	1.97		0.1337	0.1348	0.091	0.1056	0.001	0.0099	0.0148	0.06	0.0108	0.0078	0.0404	0.0239	0.1435	0.1204	0.0962	0.1783	0.0186	0.0521	0.1014	0.1856	0.001	0.0152	1.2402	0.9316	1.1017	0.7558	0.6345
	1495			cholesterol	GC/MS	63	C00187	HMDB00067		1.09	1.19	0.9	1.16	1.06	1.29	0.96		1	1.11	0.87	1		0.2134	0.1842	0.1889	0.1783	0.1858	0.219	0.3093	0.2581	0.3729	0.1373	0.0078	0.0058	0.628	0.2939	0.9628	0.9756	0.3667	0.4894	0.2176	0.3304	0.8706	0.9369	0.8793	0.8241	0.9028	0.8875	1.0318
	1497			7-dehydrocholesterol	GC/MS	40398	C01164	HMDB00032		0.75	0.54	2.47	0.45	0.24	0.31	0.5		1.93	1.28	3.04	2.51		0.7479	0.36	0.6897	0.3826	8.5453e-08	7.9556e-06	0.6896	0.3893	0.0093	0.007	0.1231	0.0602	0.9871	0.3919	0.0681	0.1376	0.3739	0.4945	0.0021	0.0107	0.0695	0.2172	4.6689	0.2718	0.4227	0.3249	0.361
	1498			7-alpha-hydroxycholesterol	GC/MS	35692	C03594	HMDB01496		0.85	1.33	0.52	0.8	0.75	0.91	0.82		0.85	1.77	1.04	1.09		0.3898	0.2479	0.1891	0.1783	0.0548	0.1086	0.5186	0.3347	0.3272	0.1276	0.857	0.2695	0.597	0.2822	0.8437	0.8921	0.0523	0.1128	0.8221	0.8762	0.4283	0.6301	1.2064	0.4879	1.2591	0.7019	2.4435
	1499			7-beta-hydroxycholesterol	GC/MS	35092		HMDB06119		0.82	1.26	0.53	0.8	0.45	1.14	0.72		0.62	1.01	1.02	0.86		0.0422	0.0661	0.1454	0.1489	0.0197	0.0621	0.2434	0.2339	9.8459e-06	2.7756e-05	0.036	0.0216	0.0912	0.0955	0.0046	0.0186	0.9845	0.9901	0.7992	0.859	0.0973	0.268	1.1389	0.5529	1.0595	0.7056	1.5862
	2057	Nucleotide	Purine Metabolism, (Hypo)Xanthine/Inosine containing	inosine	LC/MS neg	1123	C00294	HMDB00195		0.8	0.58	0.6	0.87	0.57	1.52	0.67		0.42	0.69	0.55	0.59		0.7959	0.3753	0.2083	0.1892	0.2906	0.2719	0.6933	0.3901	0.2409	0.1042	0.0007	0.0009	0.5172	0.2591	0.0032	0.0144	0.1229	0.2146	0.014	0.0424	0.2225	0.4291	1.4771	2.8614	1.333	0.5481	2.905
	2058			hypoxanthine	LC/MS neg	3127	C00262	HMDB00157		0.95	0.69	0.81	0.75	0.96	1.52	0.98		0.38	0.86	0.77	0.72		0.5818	0.3088	0.0491	0.0711	0.103	0.1612	0.0565	0.1138	0.9621	0.2699	5.92e-05	0.0001	0.9813	0.3907	0.0001	0.0016	0.0939	0.1752	0.0485	0.1064	0.0649	0.2095	1.2101	1.5531	1.302	0.9055	1.3053
	2059			xanthine	GC/MS	3147	C00385	HMDB00292		0.14	0.05	0.36	0.07	0.09	0.09	0.17		0.3	1.07	0.54	0.86		3.6021e-07	1.3525e-05	3.2532e-09	3.8972e-07	0.0693	0.1303	3.2325e-08	2.7647e-06	6.1334e-07	2.8817e-06	5.9488e-05	0.0001	3.0934e-05	0.0004	0.0005	0.0042	0.2729	0.3918	0.0243	0.0634	0.1529	0.3497	0.9698	2.1378	5.0089	0.4157	6.687
	2064			2'-deoxyinosine	LC/MS neg	15076	C05512	HMDB00071		0.72	0.44	0.44	0.44	0.44	1.29	1.26		0.2	1.17	1	0.68		0.4504	0.2635	0.0039	0.0133	0.0039	0.0235	0.0039	0.0267	0.0039	0.0034	0.1068	0.0537	0.0252	0.0445	0.0724	0.144	0.862	0.9052			0.2591	0.474	0.5351	1.5339	1.178	0.2934	0.4746
	2066			urate	GC/MS	1604	C00366	HMDB00289		0.69	0.78	0.78	0.72	0.88	0.65	0.34		0.98	1.25	0.83	0.99		0.1233	0.1295	0.6534	0.3736	0.7107	0.4353	0.449	0.3073	0.7936	0.232	0.157	0.0728	0.0046	0.0151	0.949	0.9659	0.1496	0.2495	0.3113	0.4328	0.9772	0.988	0.8855	0.6466	1.3936	0.856	3.3461
	2067			allantoin	GC/MS	1107	C02350	HMDB00462		1.12	1.02	1.01	1.43	1.39	0.97	0.89		0.67	0.92	0.63	0.71		0.1695	0.1617	0.5795	0.3652	0.9498	0.5129	0.0058	0.0343	0.0002	0.0004	0.8033	0.2563	0.7798	0.3434	0.052	0.1122	0.5951	0.6968	0.0072	0.0258	0.0435	0.1585	0.6918	0.7209	0.8149	0.896	1.5032
	2070		Purine Metabolism, Adenine containing	adenosine 5'-triphosphate (ATP)	LC/MS neg	33449	C00002	HMDB00538		1.04	1.37	1.35	0.45	1.31	0.28	1.46		0.43	0.85	0.59	0.6		0.8425	0.3804	0.0152	0.0357	0.019	0.0617	0.0028	0.0209	0.0179	0.012	0.0014	0.0016	0.0298	0.0502	0.0191	0.0531	0.7044	0.7866	0.0728	0.1446	0.0122	0.0781	0.8009	0.1124	0.8978	1.8744	0.87
	2071			adenosine 5'-diphosphate (ADP)	LC/MS neg	3108	C00008	HMDB01341		1.04	1.42	1.09	0.88	1.29	0.41	1.14		0.33	0.61	0.62	0.5		0.9334	0.4052	0.0207	0.0432	0.1689	0.2042	0.4499	0.3073	0.0007	0.001	4.1174e-11	2.2138e-09	0.3576	0.209	0.0354	0.084	0.4441	0.5617	0.1495	0.2494	0.1024	0.2746	0.9333	0.1929	1.0319	1.4058	0.9729
	2072			adenosine 5'-monophosphate (AMP)	LC/MS pos	32342	C00020	HMDB00045		1.08	1.33	1	1.67	1.14	0.64	0.69		0.88	2.06	0.68	0.83		0.6697	0.3331	0.0834	0.1024	0.6225	0.4081	0.0487	0.1041	0.571	0.1872	0.0465	0.0266	0.1477	0.1228	0.4641	0.5802	0.1246	0.2168	0.0304	0.0751	0.9144	0.9614	1.0483	0.0606	1.3317	1.1502	1.5388
	2073			adenosine 3'-monophosphate (3'-AMP)	LC/MS pos	35142	C01367	HMDB03540		1.09	0.74	1.14	1.02	1.14	0.56	1.93		1.04	1.11	0.75	0.93		0.7684	0.3664	0.4243	0.294	0.1549	0.1963	0.8917	0.455	0.3512	0.1328	0.1571	0.0728	0.0035	0.0125	0.7512	0.8236	0.4151	0.5345	0.0133	0.0408	0.8562	0.9256	1.2441	0.3898	1.1335	0.6969	0.6426
	2074			adenosine 2'-monophosphate (2'-AMP)	LC/MS pos	36815	C00946	HMDB11617		1.02	0.9	0.89	1.09	0.92	0.97	1.36		1.41	1.26	0.75	1.07		0.57	0.3057	0.8379	0.4232	0.7697	0.455	0.3275	0.2605	0.8573	0.2473	0.9743	0.296	0.1361	0.1171	0.2479	0.3645	0.2621	0.3803	0.1577	0.2596	0.8013	0.8951	1.6295	0.997	0.9972	0.7765	0.8244
	2079			adenosine	LC/MS pos	555	C00212	HMDB00050		1.15	1.08	1.31	1.74	1.05	1.06	0.69		0.7	0.61	0.73	0.65		0.2259	0.1885	0.488	0.3221	0.1465	0.1949	0.0848	0.1417	0.7297	0.2182	0.359	0.143	0.0145	0.0327	0.2708	0.3895	0.0351	0.0835	0.06	0.1251	0.359	0.5725	1.1051	0.5446	1.451	0.9824	1.7145
	2080			adenine	GC/MS	554	C00147	HMDB00034		0.9	1.04	1.05	0.8	1.15	0.63	0.72		0.39	0.79	0.68	0.75		0.3385	0.2308	0.6389	0.3717	0.4922	0.3566	0.3005	0.2576	0.0471	0.027	0.0536	0.0299	0.079	0.0865	0.0035	0.0152	0.0712	0.1423	0.0395	0.0913	0.2675	0.4828	1.2844	0.657	0.9896	1.3747	1.8006
	2105		Purine Metabolism, Guanine containing	guanosine 5'- monophosphate (5'-GMP)	LC/MS pos	2849	C00144	HMDB01397		0.9	0.76	0.69	1.62	0.73	1.18	0.45		0.24	0.96	1	0.63		0.6443	0.3258	0.648	0.3729	0.4232	0.3276	0.0751	0.1357	0.5334	0.1802	0.3774	0.1488	0.131	0.1143	0.0737	0.1458	0.8025	0.8614			0.1662	0.3681	1.0049	0.0638	1.4529	0.9932	1.8795
	2110			guanosine	LC/MS pos	1573	C00387	HMDB00133		1.36	0.74	0.97	1.51	0.9	3.16	0.9		0.6	7.17	0.77	0.94		0.0554	0.0797	0.6128	0.3717	0.3245	0.2899	0.0297	0.0794	0.6073	0.1945	4.8224e-07	3.989e-06	0.739	0.3316	0.0578	0.1216	0.0444	0.0997	0.3696	0.4921	0.5166	0.695	1.8228	7.6618	0.8494	0.8869	1.3718
	2111			guanine	LC/MS pos	32352	C00242	HMDB00132		2.44	1.72	1.9	2.17	1.58	5.47	1.81		1.05	1.17	1	1.06		5.7909e-06	0.0001	9.5862e-05	0.0008	2.4808e-05	0.0004	1.5134e-05	0.0004	0.0002	0.0004	1.2942e-09	4.639e-08	4.7091e-05	0.0005	0.4343	0.5526	0.0771	0.151	0.9923	0.9953	0.2873	0.5022	1.5005	3.2564	0.1391	0.9736	0.1432
	2127			2'-deoxyguanosine	LC/MS neg	1411	C00330	HMDB00085		0.67	0.51	0.51	0.51	0.68	0.73	1.08		0.74	1.07	0.9	0.91		0.1701	0.1617	0.0053	0.0157	0.0053	0.0297	0.0053	0.0328	0.4233	0.1517	0.5959	0.2083	0.3578	0.209	0.0711	0.1421	0.5192	0.631	0.4555	0.5724	0.5095	0.6891	0.5632	1.2838	1.2241	0.3244	0.4473
	2135		Pyrimidine Metabolism, Uracil containing	uridine 5'-triphosphate (UTP)	LC/MS neg	33448	C00075	HMDB00285		0.89	0.97	1.14	0.43	0.98	0.4	1.39		0.62	0.78	0.69	0.71		0.1259	0.1313	0.8232	0.4204	0.275	0.2655	0.0021	0.0176	0.9941	0.2755	0.0076	0.0057	0.0039	0.0134	0.0262	0.067	0.0548	0.1168	0.0615	0.1274	0.0377	0.1456	0.9004	0.1197	1.0879	1.9346	0.9648
	2136			uridine 5'-diphosphate (UDP)	LC/MS neg	5345	C00015	HMDB00295		0.93	1.15	0.95	0.84	1.04	0.62	1		0.53	1.02	1	0.73		0.2605	0.2034	0.0621	0.0834	0.7172	0.4379	0.2541	0.2415	0.4258	0.1517	2.8493e-05	7.6598e-05	0.8541	0.3594	0.0002	0.0019	0.8368	0.8872			0.2736	0.4886	0.8719	0.0582	1.1121	1.2672	1.1828
	2138			uridine monophosphate (5' or 3')	LC/MS neg	39892		HMDB00288		0.89	1.06	0.58	1.17	0.83	1.09	0.63		1.16	1.09	0.95	1.08		0.577	0.3084	0.3631	0.2671	0.0264	0.071	0.1972	0.2057	0.5494	0.1829	0.2266	0.0967	0.0535	0.0734	0.2019	0.3124	0.2122	0.3241	0.6739	0.7617	0.5942	0.7525	1.0711	0.2088	1.5045	1.2197	2.3637
	2142			uridine	LC/MS neg	606	C00299	HMDB00296		0.99	0.65	0.86	0.92	0.94	1.42	1.13		0.54	0.73	0.81	0.74		0.9816	0.4165	0.001	0.0055	0.389	0.316	0.75	0.4034	0.8727	0.2494	0.0007	0.001	0.3635	0.2102	0.0438	0.0987	0.0377	0.0881	0.1794	0.2858	0.4085	0.6132	0.9948	2.4783	1.1242	0.8032	1.5508
	2143			uracil	GC/MS	605	C00106	HMDB00300		1.11	0.83	1.17	1.26	0.44	2.48	0.45		0.69	0.84	0.79	0.81		0.5178	0.2902	0.8313	0.4219	0.0209	0.0643	0.0383	0.0897	0.0006	0.0009	5.7359e-07	4.4057e-06	0.0151	0.0333	0.1146	0.2033	0.2755	0.3948	0.0621	0.1284	0.3059	0.5192	2.3576	3.1616	0.4164	0.9738	0.4844
	2144			pseudouridine	LC/MS neg	33442	C02067	HMDB00767		1.19	1.12	1.25	1.3	1.42	0.96	1.08		0.46	0.87	0.72	0.74		0.0231	0.0444	0.2595	0.2135	0.0792	0.1375	0.0721	0.134	0.0123	0.0086	0.9536	0.2922	0.5188	0.2591	5.7572e-05	0.001	0.131	0.2253	0.0468	0.1036	0.0914	0.2595	0.9454	0.7084	1.2205	0.8494	0.6348
	2152			5,6-dihydrouracil	GC/MS	1559	C00429	HMDB00076		1	1.05	0.93	1.1	0.86	0.89	1.14		0.6	0.82	0.75	0.71		0.3904	0.2479	0.3787	0.2725	0.6815	0.4258	0.2092	0.2145	0.9051	0.2574	0.9792	0.2966	0.1091	0.1014	0.0233	0.0614	0.293	0.4136	0.1005	0.1843	0.0017	0.0227	0.6583	1.8007	0.5401	1.4692	1.3564
	2159			beta-alanine	GC/MS	55	C00099	HMDB00056		1.06	1.6	1.67	0.55	0.6	1.15	0.79		0.72	2.01	0.61	0.85		0.5848	0.3092	0.0198	0.0423	0.0011	0.0107	0.0019	0.017	0.055	0.0302	0.2049	0.0888	0.4942	0.2532	0.1063	0.1921	0.0405	0.093	0.0456	0.1016	0.7007	0.8181	1.3018	0.4704	1.0039	0.6187	1.9032
	2164		Pyrimidine Metabolism, Cytidine containing	cytidine 5'-monophosphate (5'-CMP)	LC/MS pos	2372	C00055	HMDB00095		1.12	1.11	0.88	0.82	1.74	1.33	0.84		1.01	2.68	0.8	0.99		0.3443	0.2309	0.3112	0.2428	0.1624	0.2008	0.2329	0.2251	0.043	0.0253	3.7397e-06	1.6086e-05	0.0777	0.0865	0.9392	0.9594	0.0017	0.0091	0.0302	0.0746	0.5229	0.6987	1.0601	0.6827	1.2758	0.8908	1.1227
	2167			cytidine	LC/MS pos	514	C00475	HMDB00089		0.65	0.65	0.65	0.65	0.65	0.65	0.65		1.33	2.09	0.98	1.24		0.0237	0.045	0.0237	0.0449	0.0237	0.0658	0.0237	0.075	0.0237	0.0152	0.0237	0.0152	0.0237	0.0429	0.054	0.1156	0.021	0.0569	0.7729	0.8392	0.2852	0.5001	0.3783	1.3519	1.4103	0.3783	0.3783
	2188		Purine and Pyrimidine Metabolism	methylphosphate	GC/MS	37070				1.17	1.07	0.9	1.23	1.05	1.75	1.04		0.91	1.42	0.88	1.09		0.1935	0.1732	0.3368	0.2545	0.545	0.3745	0.7062	0.3928	0.5468	0.1829	0.0064	0.0051	0.4109	0.227	0.5659	0.6718	0.1474	0.2465	0.2993	0.4204	0.8437	0.919	0.7881	0.7395	0.8439	0.9222	1.4347
	2190	Cofactors and Vitamins	Nicotinate and Nicotinamide Metabolism	nicotinate	LC/MS neg	1504	C00253	HMDB01488		0.84	0.71	0.92	0.88	0.87	0.92	0.72		1.81	3.17	1.7	2.1		0.0059	0.019	0.035	0.0573	0.5301	0.3689	0.3152	0.2583	0.3164	0.1254	0.2654	0.1093	0.0416	0.0632	0.0272	0.069	0.0911	0.1712	0.2432	0.3595	0.0172	0.0934	0.9311	0.9463	1.3125	1.0061	1.1423
	2193			nicotinamide	LC/MS pos	594	C00153	HMDB01406		0.96	0.98	1.03	1.22	0.84	1	0.72		0.98	0.77	0.89	0.89		0.7634	0.3651	0.8971	0.4406	0.6152	0.4054	0.1517	0.1853	0.0469	0.027	0.7507	0.2443	0.0012	0.0057	0.7995	0.8591	0.0068	0.0248	0.2436	0.36	0.1532	0.3497	0.9439	0.9019	1.5899	0.7899	0.9463
	2197			nicotinamide adenine dinucleotide (NAD+)	LC/MS neg	5278	C00003	HMDB00902		0.93	1.03	0.97	0.66	0.9	0.86	1.18		1.06	0.96	0.78	0.93		0.4816	0.2761	0.4376	0.299	0.9504	0.5129	0.0135	0.06	0.3339	0.1287	0.1738	0.0785	0.0056	0.0172	0.3373	0.4598	0.3998	0.5199	0.001	0.0065	0.1598	0.3586	1.0265	0.9444	0.7234	1.327	1.4322
	2198			nicotinamide adenine dinucleotide reduced (NADH)	LC/MS neg	31475	C00004	HMDB01487		1.74	2.51	1.16	1.37	1.51	2.23	1.66		0.95	1.03	0.8	0.97		0.0077	0.023	0.0226	0.044	0.3025	0.2788	0.3021	0.2576	0.4658	0.162	0.1829	0.0816	0.2647	0.1767	0.7134	0.7941	0.6056	0.7056	0.3716	0.494	0.4186	0.6231	0.7748	2.9249	0.4404	0.7785	1.2234
	2205			1-methylnicotinamide	LC/MS pos	27665				0.85	0.98	0.8	0.5	0.75	0.71	1.35		0.73	0.91	1.53	0.85		0.0277	0.0508	0.9635	0.4584	0.0731	0.1348	7.4593e-07	2.5519e-05	0.0002	0.0004	0.0002	0.0004	6.5348e-06	0.0001	0.4959	0.6094	0.4219	0.541	0.2392	0.3551	0.9847	0.9905	1.0052	0.8312	0.8174	1.2586	1.5214
	2213			adenosine 5'diphosphoribose	LC/MS neg	558	C00301	HMDB01178		0.36	0.49	0.26	0.51	0.27	0.28	0.33		1.12	0.89	1.19	1.04		0.002	0.0093	0.3002	0.2387	0.0059	0.0316	0.3079	0.2581	0.0125	0.0088	0.0088	0.0062	0.0196	0.0396	0.4525	0.5695	0.1408	0.2381	0.2766	0.396	0.6275	0.7741	0.9852	1.0053	6.2215	0.8596	0.703
	2216		Riboflavin Metabolism	flavin adenine dinucleotide (FAD)	LC/MS neg	2134	C00016	HMDB01248		1.07	1.21	1.11	0.94	1.09	1.09	0.98		0.93	0.82	0.74	0.82		0.1782	0.1673	0.0845	0.103	0.2411	0.252	0.5622	0.3504	0.1008	0.0507	0.2504	0.1056	0.8332	0.3584	0.2591	0.3771	0.0017	0.0094	0.0102	0.0335	0.0034	0.035	0.898	0.9425	0.9555	0.874	1.0267
	2218		Pantothenate and CoA Metabolism	pantothenate	LC/MS pos	1508	C00864	HMDB00210		0.53	0.45	0.28	0.18	0.3	0.17	1.79		1.23	1.06	0.63	1		1.969e-07	1.1895e-05	7.0021e-09	3.8972e-07	1.6835e-06	7.8365e-05	3.7292e-05	0.0008	5.547e-09	6.8413e-08	2.0212e-05	5.7198e-05	2.801e-07	1.1479e-05	0.0871	0.1656	0.3233	0.4453	0.0012	0.0072	0.5702	0.7366	0.8416	0.6068	0.9456	1.1586	1.2236
	2221			3'-dephosphocoenzyme A	LC/MS neg	18289	C00882	HMDB01373		1.59	2.43	0.88	1.2	0.99	3.36	0.65		1.39	0.95	0.81	1.05		0.0532	0.0792	0.1208	0.1285	0.9536	0.5131	0.0871	0.142	0.5123	0.1749	0.0018	0.002	0.1657	0.1301	0.0905	0.1704	0.5197	0.6315	0.2043	0.315	0.9301	0.9677	1.2347	3.1407	0.8163	0.6893	1.2642
	2222			coenzyme A	LC/MS neg	2936	C00010	HMDB01423		1.21	1.5	1.28	1.22	0.98	1.8	0.47		1.41	0.81	0.5	0.82		0.2242	0.1881	0.0006	0.0035	0.1463	0.1949	0.1363	0.1836	0.9708	0.2699	2.0183e-06	1.0335e-05	0.0002	0.0014	0.1478	0.247	0.1937	0.3029	0.1138	0.2023	0.652	0.7909	0.8213	1.2978	1.0848	0.6614	0.9286
	2231		Tocopherol Metabolism	alpha-tocopherol	GC/MS	1561	C02477	HMDB01893		1.29	0.79	1.48	1.63	1.51	1.1	1.22		1.44	1.23	0.86	1.14		0.0183	0.0393	0.6073	0.3717	0.042	0.0911	0.023	0.075	0.0022	0.0023	0.4078	0.1561	0.076	0.0865	0.029	0.0724	0.1751	0.2807	0.2958	0.4169	0.1883	0.3928	1.2656	0.7597	0.628	1.4414	0.7753
	2247		Folate Metabolism	5-methyltetrahydrofolate (5MeTHF)	LC/MS neg	18330	C00440	HMDB01396		1.31	0.53	2.6	1.22	1.43	1.44	0.65		0.88	1.06	0.83	0.94		0.4973	0.2829	0.2142	0.1903	7.364e-07	4.5705e-05	0.8845	0.4544	0.3951	0.1428	0.4334	0.1647	0.3409	0.2059	0.3699	0.4924	0.5692	0.6747	0.1248	0.2171	0.449	0.6439	0.6533	0.3136	0.9479	1.1233	0.4809
	2273		Thiamine Metabolism	thiamin (Vitamin B1)	LC/MS neg	5341	C00378			0.92	0.9	1.14	0.75	0.96	0.76	1.03		0.77	0.94	0.73	0.83		0.0864	0.1047	0.2062	0.1891	0.187	0.219	0.0291	0.079	0.6169	0.1957	0.0571	0.0317	0.6723	0.3096	0.0164	0.0476	0.3403	0.4629	0.0118	0.0372	0.0153	0.0899	1.1003	0.8357	1.0407	1.0465	0.9397
	2275			thiamin diphosphate	LC/MS neg	35670	C00068	HMDB01372		0.87	1.17	0.74	0.66	0.75	0.6	1.31		1.23	0.94	0.79	0.97		0.1566	0.1527	0.3566	0.2646	0.1181	0.1731	0.0066	0.0377	0.1766	0.083	2.0031e-06	1.0335e-05	0.0034	0.0125	0.0961	0.1782	0.5111	0.6235	0.0694	0.1395	0.6291	0.7742	0.5744	1.0261	0.573	0.874	1.1603
	2283		Vitamin B6 Metabolism	pyridoxine (Vitamin B6)	LC/MS neg	608	C00314	HMDB02075		1	1.13	0.95	0.89	0.73	0.97	1.31		0.85	0.75	1	0.81		0.8004	0.3756	0.3398	0.2556	0.9736	0.5131	0.5814	0.3564	0.0788	0.0416	0.9038	0.2809	0.0088	0.0235	0.544	0.6531	0.0048	0.0194			0.4827	0.6676	0.8706	0.7079	1.133	0.9849	0.7003
	2287			pyridoxal	LC/MS pos	1651	C00250	HMDB01545		0.99	0.92	0.95	0.94	0.76	1.04	1.32		1.52	1.44	0.8	1.18		0.9951	0.4186	0.6318	0.3717	0.8393	0.4779	0.7441	0.4028	0.0407	0.0243	0.6311	0.2168	0.0492	0.0717	0.1008	0.1847	0.1405	0.2377	0.3554	0.4781	0.2074	0.4155	0.9627	1.1835	1.0114	0.9527	1.353
	2328	Xenobiotics	Benzoate Metabolism	methyl-4-hydroxybenzoate	GC/MS	34386	D01400	HMDB32572		1.01	0.92	0.92	0.9	1	1.08	1.22		1.06	0.91	0.97	0.98		0.8796	0.3891	0.5122	0.3341	0.5232	0.3686	0.4545	0.3073	0.7949	0.232	0.6175	0.2142	0.1106	0.1015	0.5714	0.6766	0.423	0.5421	0.9131	0.9418	0.9084	0.9583	0.9471	0.8331	0.9122	0.9377	1.1265
	2484		Food Component/Plant	gluconate	GC/MS	587	C00257	HMDB00625		0.39	0.2	0.25	0.27	0.51	0.48	0.66		0.78	0.97	0.97	0.9		0.4107	0.257	0.0074	0.0203	0.0463	0.098	0.1353	0.1836	0.609	0.1945	0.6896	0.231	0.469	0.2473	0.2145	0.3267	0.8818	0.9197	0.7387	0.8138	0.2502	0.464	1.4338	3.328	0.612	0.9746	12.9256
	2536			daidzein	LC/MS neg	32453	C10208	HMDB03312		0.98	0.93	0.95	1.4	0.85	0.85	0.89		0.67	1.06	0.88	0.92		0.5555	0.3001	0.5301	0.3431	0.6401	0.4139	0.0111	0.0533	0.1225	0.0598	0.2477	0.1053	0.176	0.1351	0.0333	0.0804	0.6708	0.7594	0.3299	0.4522	0.4412	0.6394	0.9488	0.602	0.9929	1.0628	0.9791
	2550			ergothioneine	LC/MS pos	37459	C05570	HMDB03045		1.08	0.96	1.23	1.34	0.51	0.77	1.68		0.81	0.91	0.79	0.84		0.6638	0.3312	0.8061	0.4177	0.012	0.0484	0.2106	0.2145	0.0268	0.0168	0.3876	0.151	0.0001	0.0008	0.0191	0.0531	0.0766	0.1503	0.0011	0.0066	0.0076	0.0587	0.8875	1.9692	0.358	0.9915	1.4031
	2552			erythritol	GC/MS	20699	C00503	HMDB02994		1.21	1.41	1.15	1.38	1.23	1.02	1.04		0.87	1.29	1.26	1.14		0.0048	0.0168	0.0447	0.0676	0.2728	0.2655	0.0916	0.1464	0.0541	0.03	0.8657	0.2714	0.2523	0.1731	0.4457	0.5633	0.4419	0.5599	0.2698	0.3885	0.4885	0.6718	0.7537	0.825	0.8951	0.9026	1.1109
	2599			methyl-alpha-glucopyranoside	GC/MS	20714	C02603			1.06	1.02	0.76	0.93	1.36	0.86	1.43		0.66	0.89	0.89	0.8		0.5331	0.2911	0.8671	0.4335	0.2796	0.2669	0.7995	0.4182	0.1911	0.0885	0.6422	0.2185	0.0094	0.0247	0.0008	0.0053	0.0485	0.1064	0.1311	0.2255	0.0022	0.0279	0.7906	0.6915	0.7812	1.0483	1.8361
	2698		Drug	streptomycin	LC/MS pos	39872				0.87	0.74	0.7	0.56	0.57	1.15	1.49		0.62	1.03	1.12	0.97		0.2231	0.1881	0.0921	0.106	0.0386	0.0887	0.1571	0.1893	0.0087	0.0067	0.0319	0.0196	1.2713e-05	0.0002	0.0913	0.1714	0.8222	0.8764	0.6089	0.7084	0.7216	0.8329	1.0002	1.4801	0.8843	0.879	2.0451
	2861			penicillin G	LC/MS pos	37468	C05551	HMDB15186		1.01	1.11	1.08	1.19	1.07	0.87	0.74		0.91	1.02	0.67	0.84		0.9274	0.4037	0.2394	0.206	0.5266	0.3686	0.2717	0.2474	0.2841	0.1158	0.1587	0.0732	3.9379e-05	0.0005	0.2602	0.3782	0.7925	0.8541	0.002	0.0104	0.0461	0.1634	0.8925	0.7802	1.1769	1.0014	1.0095
	3019		Chemical	glycerol 2-phosphate	GC/MS	27728	C02979	HMDB02520		1.26	0.76	1.69	1.8	0.95	1.48	0.88		0.55	1.04	0.77	0.91		0.0603	0.0815	0.0617	0.0834	4.7903e-05	0.0006	0.0275	0.079	0.9647	0.2699	0.0053	0.0045	0.5363	0.2647	0.144	0.2421	0.6697	0.7585	0.0282	0.0709	0.4493	0.6439	1.1479	1.8823	1.0168	0.6519	1.0684
	3023			HEPES	LC/MS neg	21248				1.06	1.11	0.97	1	0.96	1.1	1.25		1.07	0.98	0.77	0.97		0.1549	0.152	0.1082	0.1189	0.7932	0.4644	0.9846	0.4731	0.6637	0.204	0.1546	0.0723	0.0002	0.0013	0.4782	0.593	0.7921	0.8538	0.0746	0.1472	0.6833	0.8095	0.9008	0.8654	0.836	0.9827	1.3102
[truncated: 40 more columns]
